# Supplementary material for: 2-(Ammonio­meth­yl)pyridinium sulfate monohydrate
Source: Acta Crystallogr Sect E Struct Rep Online. 2012 Feb 29;68(Pt 3):o914. doi: 10.1107/S1600536812007714 (PMC3297955; doi:10.1107/S1600536812007714)
Supplement: Supplementary file 1 [file e-68-0o914-sup1.cif]

##############################################################################
#                                                                            #
# This CIF contains the data in a paper accepted for publication in          #
# Acta Crystallographica Section E. It conforms to the requirements of       #
# Notes for Authors for Acta Crystallographica Section E, and has been       #
# peer reviewed under the auspices of the IUCr Commission on Journals.       #
#                                                                            #
# Full details of the Crystallographic Information File format               #
# are given in the paper "The Crystallographic Information File (CIF):       #
# a New Standard Archive File for Crystallography" by S. R. Hall, F. H.      #
# Allen and I. D. Brown [Acta Cryst. (1991), A47, 655-685].                  #
#                                                                            #
# The current version of the core CIF dictionary is obtainable from          #
# ftp://ftp.iucr.org/pub/cif_core.dic.                                       #
#                                                                            #
# Software is freely available for graphical display of the structure(s)     #
# in this CIF. For information consult the CIF software page                 #
# http://www.iucr.org/resources/cif/software.                                #
#                                                                            #
# This file may be used for bona fide research purposes within the           #
# scientific community so long as proper attribution is given to the journal # 
# article from which it was obtained.                                        #
#                                                                            #
##############################################################################
data_global
_audit_creation_method     'WinGX routine CIF_UPDATE'
_audit_conform_dict_name     cif_core.dic
_audit_conform_dict_version     2.4
_journal_data_validation_number     ?
_journal_date_recd_electronic     2012-01-19
_journal_date_accepted     2012-02-21
_journal_name_full     'Acta Crystallographica, Section E'
_journal_year     2012
_journal_volume     68
_journal_issue      3
_journal_page_first     o914
_journal_page_last     o914
_journal_paper_category     QO
_journal_paper_doi     10.1107/S1600536812007714
_journal_coeditor_code     FY2043
_publ_contact_author_name     'Schutte, M.'
_publ_contact_author_address
;Department of Chemistry
University of the Free State
PO Box 339
Bloemfontein 9300
South Africa
;
_publ_contact_author_email     schuttem@ufs.ac.za
_publ_contact_author_fax     '00(27)514446384'
_publ_contact_author_phone     '00(27)514017035'
_publ_section_title
;
2-(Ammoniomethyl)pyridinium sulfate monohydrate
;
loop_
    _publ_author_name
    _publ_author_address
    'Schutte, M.'
;
Department of Chemistry
University of the Free State
PO Box 339
Bloemfontein 9300
South Africa
;
    'Visser, H. G.'
;
Department of Chemistry
University of the Free State
PO Box 339
Bloemfontein 9300
South Africa
;
    'Roodt, A.'
;
Department of Chemistry
University of the Free State
PO Box 339
Bloemfontein 9300
South Africa
;
data_I
_audit_creation_method     'WinGX routine CIF_UPDATE'
_chemical_name_systematic
;
2-(Ammoniomethyl)pyridinium sulfate monohydrate
;
_chemical_formula_moiety     'C6 H10 N2 2+, O4 S 2-, H2 O'
_chemical_formula_sum     'C6 H12 N2 O5 S'
_chemical_formula_iupac     'C6 H10 N2 2+, S O4 2-, H2 O'
_chemical_formula_weight     224.24
_space_group_crystal_system     triclinic
_space_group_name_H-M_alt     'P -1'
_space_group_name_Hall     '-P 1'
loop_
    _symmetry_equiv_pos_as_xyz
    'x, y, z'
    '-x, -y, -z'
_cell_length_a     5.28040(10)
_cell_length_b     6.9458(2)
_cell_length_c     12.4262(3)
_cell_angle_alpha     81.3920(10)
_cell_angle_beta     82.8740(10)
_cell_angle_gamma     85.1930(10)
_cell_volume     446.147(19)
_cell_formula_units_Z     2
_cell_measurement_reflns_used     7388
_cell_measurement_theta_min     2.97
_cell_measurement_theta_max     28.43
_cell_measurement_temperature     100(2)
_cell_special_details     ?
_exptl_crystal_description     Cuboid
_exptl_crystal_colour     colourless
_exptl_crystal_size_max     0.35
_exptl_crystal_size_mid     0.335
_exptl_crystal_size_min     0.226
_exptl_crystal_density_diffrn     1.669
_exptl_crystal_density_method     'not measured'
_exptl_crystal_F_000     236
_exptl_absorpt_coefficient_mu     0.363
_exptl_absorpt_correction_type     multi-scan
_exptl_absorpt_process_details     '(SADABS; Bruker, 2008)'
_exptl_absorpt_correction_T_min     0.881
_exptl_absorpt_correction_T_max     0.921
_exptl_special_details
;
The intensity data were collected on a Bruker X8 ApexII 4 K Kappa CCD
diffractometer using an exposure time of 10 s/frame. A total of 2250 frames
were collected with a frame width of 0.5\% covering up to \q = 28.43\% with
97.3% completeness accomplished.
;
_diffrn_ambient_temperature     100(2)
_diffrn_radiation_type     MoK\a
_diffrn_radiation_wavelength     0.71073
_diffrn_radiation_source     ?
_diffrn_radiation_monochromator     graphite
_diffrn_measurement_device_type     'Bruker APEXII CCD'
_diffrn_measurement_method     '\f and \w scans'
_diffrn_reflns_number     9334
_diffrn_reflns_av_R_equivalents     0.0227
_diffrn_reflns_theta_min     3.34
_diffrn_reflns_theta_max     26.99
_diffrn_reflns_theta_full     26.99
_diffrn_measured_fraction_theta_max     0.99
_diffrn_measured_fraction_theta_full     0.99
_diffrn_reflns_limit_h_min     -5
_diffrn_reflns_limit_h_max     6
_diffrn_reflns_limit_k_min     -8
_diffrn_reflns_limit_k_max     8
_diffrn_reflns_limit_l_min     -15
_diffrn_reflns_limit_l_max     15
_refine_special_details
;
Refinement of <i>F</i>^2^ against ALL reflections. The weighted <i>R</i>-factor
<i>wR</i> and goodness of fit <i>S</i> are based on <i>F</i>^2^, conventional
<i>R</i>-factors <i>R</i> are based on <i>F</i>, with <i>F</i> set to zero for
negative <i>F</i>^2^. The threshold expression of <i>F</i>^2^ >
2\s(<i>F</i>^2^) is used only for calculating <i>R</i>-factors(gt) <i>etc</i>.
and is not relevant to the choice of reflections for refinement.
<i>R</i>-factors based on <i>F</i>^2^ are statistically about twice as large
as those based on <i>F</i>, and <i>R</i>- factors based on ALL data will be
even larger.
;
_reflns_number_total     1926
_reflns_number_gt     1846
_reflns_threshold_expression     I>2\s(I)
_refine_ls_structure_factor_coef     Fsqd
_refine_ls_matrix_type     full
_refine_ls_R_factor_all     0.0279
_refine_ls_R_factor_gt     0.0268
_refine_ls_wR_factor_ref     0.0752
_refine_ls_goodness_of_fit_ref     1.067
_refine_ls_restrained_S_all     1.067
_refine_ls_number_reflns     1926
_refine_ls_number_parameters     151
_refine_ls_number_restraints     0
_refine_ls_hydrogen_treatment     mixed
_refine_ls_weighting_scheme     calc
_refine_ls_weighting_details
         'calc w=1/[\s^2^(Fo^2^)+(0.0416P)^2^+0.2718P] where P=(Fo^2^+2Fc^2^)/3'
_atom_sites_solution_hydrogens     geom
_atom_sites_solution_primary     direct
_atom_sites_solution_secondary     difmap
_refine_ls_shift/su_max     0.019
_refine_ls_shift/su_mean     0.002
_refine_diff_density_max     0.351
_refine_diff_density_min     -0.494
_refine_ls_extinction_method     none
loop_
    _atom_type_symbol
    _atom_type_description
    _atom_type_scat_dispersion_real
    _atom_type_scat_dispersion_imag
    _atom_type_scat_source
    C C 0.0033 0.0016 'International Tables Vol C Tables 4.2.6.8 and 6.1.1.4'
    H H 0 0 'International Tables Vol C Tables 4.2.6.8 and 6.1.1.4'
    N N 0.0061 0.0033 'International Tables Vol C Tables 4.2.6.8 and 6.1.1.4'
    O O 0.0106 0.006 'International Tables Vol C Tables 4.2.6.8 and 6.1.1.4'
    S S 0.1246 0.1234 'International Tables Vol C Tables 4.2.6.8 and 6.1.1.4'
_computing_data_collection     'APEX2 (Bruker, 2008)'
_computing_cell_refinement     'SAINT-Plus (Bruker, 2008)'
_computing_data_reduction     'SAINT-Plus (Bruker, 2008)'
_computing_structure_solution     'SHELXS97 (Sheldrick, 2008)'
_computing_structure_refinement     'SHELXL97 (Sheldrick, 2008)'
_computing_molecular_graphics     'DIAMOND (Brandenburg & Putz, 2005)'
_computing_publication_material     'WinGX (Farrugia, 1999)'
loop_
    _atom_site_type_symbol
    _atom_site_label
    _atom_site_fract_x
    _atom_site_fract_y
    _atom_site_fract_z
    _atom_site_U_iso_or_equiv
    _atom_site_adp_type
    _atom_site_calc_flag
    _atom_site_refinement_flags
    _atom_site_occupancy
    _atom_site_disorder_assembly
    _atom_site_disorder_group
    S S1 1.22129(5) -0.18907(4) 0.83046(2) 0.00951(11) Uani d . 1 . .
    O O4 1.07225(18) -0.01241(13) 0.86655(8) 0.0137(2) Uani d . 1 . .
    O O1 1.10127(19) -0.36349(14) 0.89092(8) 0.0170(2) Uani d . 1 . .
    O O3 1.2139(2) -0.18084(14) 0.71186(7) 0.0171(2) Uani d . 1 . .
    O O2 1.48757(18) -0.18785(16) 0.85337(8) 0.0206(2) Uani d . 1 . .
    N N1 0.7557(2) 0.15757(15) 0.71789(9) 0.0113(2) Uani d . 1 . .
    C C1 0.7793(3) 0.13486(19) 0.61148(11) 0.0144(3) Uani d . 1 . .
    H H1 0.9219 0.0649 0.5815 0.017 Uiso calc R 1 . .
    C C2 0.5927(3) 0.21501(19) 0.54669(11) 0.0148(3) Uani d . 1 . .
    H H2 0.608 0.2008 0.4729 0.018 Uiso calc R 1 . .
    C C5 0.5565(2) 0.25896(18) 0.76561(10) 0.0106(2) Uani d . 1 . .
    C C4 0.3629(2) 0.34100(18) 0.70404(10) 0.0121(3) Uani d . 1 . .
    H H4 0.2225 0.4108 0.7358 0.015 Uiso calc R 1 . .
    C C3 0.3814(3) 0.31756(18) 0.59413(11) 0.0137(3) Uani d . 1 . .
    H H3 0.2518 0.3707 0.5522 0.016 Uiso calc R 1 . .
    C C6 0.5689(2) 0.27891(19) 0.88357(10) 0.0124(3) Uani d . 1 . .
    H H6A 0.6844 0.1755 0.9149 0.015 Uiso calc R 1 . .
    H H6B 0.6376 0.4026 0.8875 0.015 Uiso calc R 1 . .
    O O5 0.8069(2) -0.35284(16) 0.64843(9) 0.0215(2) Uani d . 1 . .
    N N2 0.3142(2) 0.26919(17) 0.94897(9) 0.0116(2) Uani d . 1 . .
    H H9 0.924(5) -0.307(3) 0.6720(18) 0.034(6) Uiso d . 1 . .
    H H10 0.682(5) -0.305(3) 0.6830(19) 0.041(6) Uiso d . 1 . .
    H H7B 0.235(3) 0.172(3) 0.9344(14) 0.014(4) Uiso d . 1 . .
    H H7C 0.226(4) 0.380(3) 0.9352(15) 0.023(4) Uiso d . 1 . .
    H H7A 0.341(4) 0.246(3) 1.0179(17) 0.023(5) Uiso d . 1 . .
    H H8 0.864(4) 0.100(3) 0.7607(15) 0.021(4) Uiso d . 1 . .
loop_
    _atom_site_aniso_label
    _atom_site_aniso_U_11
    _atom_site_aniso_U_22
    _atom_site_aniso_U_33
    _atom_site_aniso_U_12
    _atom_site_aniso_U_13
    _atom_site_aniso_U_23
    S1 0.00975(17) 0.00982(17) 0.00827(17) 0.00146(11) -0.00037(11) -0.00074(11)
    O4 0.0147(4) 0.0112(4) 0.0154(4) 0.0017(3) -0.0013(3) -0.0048(3)
    O1 0.0185(5) 0.0109(4) 0.0181(5) 0.0016(4) 0.0055(4) 0.0017(4)
    O3 0.0247(5) 0.0183(5) 0.0090(5) -0.0038(4) -0.0010(4) -0.0035(4)
    O2 0.0097(5) 0.0313(6) 0.0186(5) 0.0013(4) -0.0033(4) 0.0036(4)
    N1 0.0120(5) 0.0098(5) 0.0115(5) 0.0013(4) -0.0014(4) -0.0009(4)
    C1 0.0165(6) 0.0132(6) 0.0128(6) -0.0004(5) 0.0019(5) -0.0033(5)
    C2 0.0202(6) 0.0143(6) 0.0099(6) -0.0041(5) -0.0006(5) -0.0010(5)
    C5 0.0120(6) 0.0088(5) 0.0108(6) -0.0019(4) 0.0005(4) -0.0015(4)
    C4 0.0116(6) 0.0105(6) 0.0140(6) -0.0006(4) -0.0008(5) -0.0012(5)
    C3 0.0153(6) 0.0119(6) 0.0138(6) -0.0039(5) -0.0042(5) 0.0019(5)
    C6 0.0108(6) 0.0154(6) 0.0112(6) 0.0005(4) -0.0007(5) -0.0039(5)
    O5 0.0183(5) 0.0250(5) 0.0229(5) -0.0029(4) -0.0016(4) -0.0087(4)
    N2 0.0119(5) 0.0120(5) 0.0108(5) 0.0008(4) -0.0003(4) -0.0029(4)
_geom_special_details
;
All s.u.'s (except the s.u. in the dihedral angle between two l.s. planes) are
estimated using the full covariance matrix. The cell s.u.'s are taken into
account individually in the estimation of s.u.'s in distances, angles and
torsion angles; correlations between s.u.'s in cell parameters are only used
when they are defined by crystal symmetry. An approximate (isotropic)
treatment of cell s.u.'s is used for estimating s.u.'s involving l.s. planes.
;
loop_
    _geom_bond_atom_site_label_1
    _geom_bond_atom_site_label_2
    _geom_bond_site_symmetry_2
    _geom_bond_distance
    _geom_bond_publ_flag
    S1 O2 . 1.4697(10) ?
    S1 O3 . 1.4715(9) ?
    S1 O1 . 1.4737(10) ?
    S1 O4 . 1.4971(9) ?
    N1 C5 . 1.3419(16) ?
    N1 C1 . 1.3443(17) ?
    N1 H8 . 0.86(2) ?
    C1 C2 . 1.3783(19) ?
    C1 H1 . 0.93 ?
    C2 C3 . 1.3891(19) ?
    C2 H2 . 0.93 ?
    C5 C4 . 1.3860(17) ?
    C5 C6 . 1.5028(16) ?
    C4 C3 . 1.3900(18) ?
    C4 H4 . 0.93 ?
    C3 H3 . 0.93 ?
    C6 N2 . 1.4835(16) ?
    C6 H6A . 0.97 ?
    C6 H6B . 0.97 ?
    O5 H9 . 0.82(2) ?
    O5 H10 . 0.82(3) ?
    N2 H7B . 0.875(18) ?
    N2 H7C . 0.87(2) ?
    N2 H7A . 0.87(2) ?
loop_
    _geom_angle_atom_site_label_1
    _geom_angle_atom_site_label_2
    _geom_angle_atom_site_label_3
    _geom_angle_site_symmetry_1
    _geom_angle_site_symmetry_3
    _geom_angle
    _geom_angle_publ_flag
    O2 S1 O3 . . 109.59(6) ?
    O2 S1 O1 . . 110.90(6) ?
    O3 S1 O1 . . 110.65(6) ?
    O2 S1 O4 . . 109.13(6) ?
    O3 S1 O4 . . 108.33(6) ?
    O1 S1 O4 . . 108.17(5) ?
    C5 N1 C1 . . 122.78(11) ?
    C5 N1 H8 . . 116.0(12) ?
    C1 N1 H8 . . 121.1(12) ?
    N1 C1 C2 . . 120.15(12) ?
    N1 C1 H1 . . 119.9 ?
    C2 C1 H1 . . 119.9 ?
    C1 C2 C3 . . 118.50(12) ?
    C1 C2 H2 . . 120.8 ?
    C3 C2 H2 . . 120.8 ?
    N1 C5 C4 . . 119.20(11) ?
    N1 C5 C6 . . 115.55(11) ?
    C4 C5 C6 . . 125.22(11) ?
    C5 C4 C3 . . 119.09(12) ?
    C5 C4 H4 . . 120.5 ?
    C3 C4 H4 . . 120.5 ?
    C2 C3 C4 . . 120.26(12) ?
    C2 C3 H3 . . 119.9 ?
    C4 C3 H3 . . 119.9 ?
    N2 C6 C5 . . 112.19(10) ?
    N2 C6 H6A . . 109.2 ?
    C5 C6 H6A . . 109.2 ?
    N2 C6 H6B . . 109.2 ?
    C5 C6 H6B . . 109.2 ?
    H6A C6 H6B . . 107.9 ?
    H9 O5 H10 . . 101(2) ?
    C6 N2 H7B . . 110.1(11) ?
    C6 N2 H7C . . 109.4(13) ?
    H7B N2 H7C . . 111.4(17) ?
    C6 N2 H7A . . 106.9(12) ?
    H7B N2 H7A . . 108.3(16) ?
    H7C N2 H7A . . 110.7(17) ?
loop_
    _geom_hbond_atom_site_label_D
    _geom_hbond_atom_site_label_H
    _geom_hbond_atom_site_label_A
    _geom_hbond_site_symmetry_A
    _geom_hbond_distance_DH
    _geom_hbond_distance_HA
    _geom_hbond_distance_DA
    _geom_hbond_angle_DHA
    N2 H7C O1 2_657 0.87(2) 2.587(19) 2.8753(14) 100.3(14)
    N2 H7A O2 2_757 0.87(2) 1.91(2) 2.7514(15) 161.2(18)
    N2 H7B O4 1_455 0.875(18) 1.944(18) 2.8019(15) 166.4(16)
    N2 H7C O1 1_465 0.87(2) 1.87(2) 2.7320(15) 168.0(18)
    N1 H8 O4 . 0.86(2) 1.86(2) 2.7170(15) 173.0(18)
    O5 H9 O3 . 0.82(2) 1.97(3) 2.7928(15) 173(2)
    O5 H10 O2 1_455 0.82(3) 2.46(2) 3.1822(15) 149(2)
    O5 H10 O3 1_455 0.82(3) 2.55(3) 3.3009(16) 154(2)
    C2 H2 O3 2_756 0.93 2.39 3.2856(16) 161.6
    C3 H3 O5 2_656 0.93 2.57 3.2581(17) 130.9
    C6 H6A O4 . 0.97 2.4 3.2080(15) 140.9
_iucr_refine_instructions_details
;
TITL 10Amsc5_0m in P-1
CELL  0.71073   5.2804   6.9458  12.4262   81.392   82.874   85.193
ZERR     2.00   0.0001   0.0002   0.0003    0.001    0.001    0.001
LATT   1
SFAC  C    H    N    O    S
UNIT  12   24   4    10   2
MERG   2
OMIT    -2.00  54.00
OMIT     0   0   1
OMIT     0   1   0
EQIV $1 1-x,-y,2-z
EQIV $2 2-x,-y,2-z
EQIV $3 -1+x,y,z
EQIV $4 -1+x,1+y,z
EQIV $5 -1+x,y,z
EQIV $6 2-x,-y,1-z
EQIV $7 1-x,-y,1-z
HTAB N2 O1_$1
HTAB N2 O2_$2
HTAB N2 O4_$3
HTAB N2 O1_$4
HTAB N1 O4
HTAB O5 O3
HTAB O5 O2_$5
HTAB O5 O3_$5
HTAB C2 O3_$6
HTAB C3 O5_$7
HTAB C6 O4
FMAP   2
PLAN   25
ACTA
BOND
BOND   $H
L.S.   4
WGHT    0.041600    0.271800
FVAR       0.31961
S1    5    1.221295   -0.189073    0.830463    11.00000    0.00975    0.00982 =
         0.00827   -0.00074   -0.00037    0.00146
O4    4    1.072249   -0.012412    0.866547    11.00000    0.01473    0.01118 =
         0.01541   -0.00480   -0.00129    0.00169
O1    4    1.101270   -0.363491    0.890918    11.00000    0.01854    0.01094 =
         0.01810    0.00168    0.00549    0.00157
O3    4    1.213907   -0.180840    0.711861    11.00000    0.02469    0.01831 =
         0.00901   -0.00345   -0.00097   -0.00375
O2    4    1.487573   -0.187852    0.853372    11.00000    0.00969    0.03135 =
         0.01864    0.00355   -0.00334    0.00128
N1    3    0.755722    0.157568    0.717889    11.00000    0.01197    0.00978 =
         0.01153   -0.00092   -0.00141    0.00135
C1    1    0.779339    0.134857    0.611475    11.00000    0.01652    0.01319 =
         0.01284   -0.00330    0.00193   -0.00042
AFIX  43
H1    2    0.921918    0.064905    0.581502    11.00000   -1.20000
AFIX   0
C2    1    0.592726    0.215007    0.546692    11.00000    0.02019    0.01427 =
         0.00986   -0.00099   -0.00059   -0.00412
AFIX  43
H2    2    0.607963    0.200753    0.472888    11.00000   -1.20000
AFIX   0
C5    1    0.556463    0.258961    0.765608    11.00000    0.01201    0.00878 =
         0.01081   -0.00145    0.00050   -0.00188
C4    1    0.362865    0.341005    0.704041    11.00000    0.01155    0.01052 =
         0.01402   -0.00122   -0.00080   -0.00061
AFIX  43
H4    2    0.222488    0.410791    0.735831    11.00000   -1.20000
AFIX   0
C3    1    0.381381    0.317557    0.594130    11.00000    0.01526    0.01192 =
         0.01383    0.00188   -0.00422   -0.00386
AFIX  43
H3    2    0.251769    0.370733    0.552193    11.00000   -1.20000
AFIX   0
C6    1    0.568886    0.278908    0.883574    11.00000    0.01080    0.01538 =
         0.01115   -0.00392   -0.00068    0.00050
AFIX  23
H6A   2    0.684372    0.175513    0.914892    11.00000   -1.20000
H6B   2    0.637552    0.402593    0.887477    11.00000   -1.20000
AFIX   0
O5    4    0.806911   -0.352843    0.648433    11.00000    0.01830    0.02497 =
         0.02289   -0.00867   -0.00163   -0.00287
N2    3    0.314227    0.269191    0.948973    11.00000    0.01190    0.01204 =
         0.01079   -0.00294   -0.00030    0.00080
H9    2    0.924202   -0.307094    0.672044    11.00000    0.03444
H10   2    0.682496   -0.304624    0.683037    11.00000    0.04083
H7B   2    0.234978    0.172033    0.934369    11.00000    0.01377
H7C   2    0.225694    0.380444    0.935212    11.00000    0.02265
H7A   2    0.341115    0.246321    1.017903    11.00000    0.02280
H8    2    0.864124    0.099725    0.760652    11.00000    0.02075
HKLF    4
REM  10Amsc5_0m in P-1
REM R1 =  0.0268 for   1846 Fo > 4sig(Fo)  and  0.0279 for all   1926 data
REM    151 parameters refined using      0 restraints
END
WGHT      0.0399      0.2702
REM Highest difference peak  0.351,  deepest hole -0.494,  1-sigma level  0.073
Q1    1   0.5557  0.2714  0.8219  11.00000  0.05    0.35
Q2    1   0.4679  0.3016  0.7356  11.00000  0.05    0.25
Q3    1   1.1490 -0.2957  0.8652  11.00000  0.05    0.21
Q4    1   0.3777  0.3181  0.6542  11.00000  0.05    0.21
Q5    1   0.6666  0.1594  0.5814  11.00000  0.05    0.21
Q6    1   0.6505  0.2271  0.7356  11.00000  0.05    0.20
Q7    1   1.2182 -0.1801  0.7645  11.00000  0.05    0.19
Q8    1   1.1806 -0.3918  0.9346  11.00000  0.05    0.19
Q9    1   1.1309 -0.0972  0.8544  11.00000  0.05    0.19
Q10   1   1.4854 -0.1164  0.8954  11.00000  0.05    0.17
Q11   1   0.6078 -0.0013  0.9205  11.00000  0.05    0.16
Q12   1   0.7631  0.1537  0.6626  11.00000  0.05    0.16
Q13   1   1.2171 -0.3904  0.6075  11.00000  0.05    0.16
Q14   1   0.5007  0.2706  0.5736  11.00000  0.05    0.15
Q15   1   0.5000  0.0000  1.0000  10.50000  0.05    0.15
Q16   1   0.2607  0.0908  0.5774  11.00000  0.05    0.15
Q17   1   0.7489 -0.0690  0.4956  11.00000  0.05    0.15
Q18   1   0.5688  0.4425  1.0265  11.00000  0.05    0.15
Q19   1   0.4056  0.0497  0.5172  11.00000  0.05    0.15
Q20   1   1.5037 -0.0162  0.8415  11.00000  0.05    0.15
Q21   1   1.1309 -0.2210  0.7042  11.00000  0.05    0.15
Q22   1   0.2697  0.1200  0.6394  11.00000  0.05    0.15
Q23   1   1.6102 -0.0980  0.7982  11.00000  0.05    0.14
Q24   1   1.3663 -0.4252  0.9357  11.00000  0.05    0.14
Q25   1   1.6197 -0.0903  0.8800  11.00000  0.05    0.14
;
