# Supplementary material for: 2-(Ammonio­meth­yl)pyridinium sulfate monohydrate
Source: Acta Crystallogr Sect E Struct Rep Online. 2012 Feb 29;68(Pt 3):o914. doi: 10.1107/S1600536812007714 (PMC3297955; doi:10.1107/S1600536812007714)
Supplement: Supplementary file 2 [file e-68-0o914-Isup2.hkl]

#
# h,k,l, Fc-squared, Fo-squared, sigma(Fo-squared) and status flag
#
data_I
_shelx_title ' 10Amsc5_0m in P-1'
_shelx_refln_list_code          4
_shelx_F_calc_maximum      106.66
_exptl_crystal_F_000       236.00
_reflns_d_resolution_high  0.7831
 
loop_
 _symmetry_equiv_pos_as_xyz
 'x, y, z'
 '-x, -y, -z'
 
_cell_length_a     5.2804
_cell_length_b     6.9458
_cell_length_c    12.4262
_cell_angle_alpha  81.392
_cell_angle_beta   82.874
_cell_angle_gamma  85.193
 
_shelx_F_squared_multiplier     1.000
 
loop_
 _refln_index_h
 _refln_index_k
 _refln_index_l
 _refln_F_squared_calc
 _refln_F_squared_meas
 _refln_F_squared_sigma
 _refln_observed_status
   3   0   0      428.55      444.35     12.14 o
   4   0   0      141.10      133.72      4.80 o
  -6   1   0       78.03       81.44      1.69 o
  -5   1   0      492.43      474.53      6.27 o
  -4   1   0     1378.49     1357.85     12.57 o
  -3   1   0        3.25        2.92      0.23 o
  -2   1   0      415.52      402.16      3.49 o
  -1   1   0      690.75      711.73      4.57 o
   1   1   0     2245.98     2081.51     12.45 o
   2   1   0      142.46      154.77      1.68 o
   3   1   0      128.76      123.56      1.39 o
   4   1   0       79.08       86.16      1.02 o
  -6   2   0      171.87      175.53      3.43 o
  -5   2   0      351.08      340.44      4.78 o
  -4   2   0       39.56       40.48      0.64 o
  -3   2   0     1224.86     1249.76     10.03 o
  -2   2   0      426.38      460.55      3.23 o
  -1   2   0      410.92      352.16      2.30 o
   0   2   0     6532.66     5451.04    100.81 o
   1   2   0    11376.98     8859.85    178.15 o
   2   2   0      294.16      249.26      1.81 o
   3   2   0      240.59      242.64      2.10 o
   4   2   0      704.62      691.09      6.04 o
   5   2   0       30.33       33.16      0.68 o
   6   2   0      381.12      362.23      8.71 o
  -6   3   0       34.26       34.33      1.21 o
  -5   3   0        6.17        7.23      0.41 o
  -4   3   0     2089.86     2022.08     20.72 o
  -3   3   0      315.17      306.59      2.30 o
  -2   3   0      342.11      373.84      2.75 o
  -1   3   0      224.53      248.26      1.82 o
   0   3   0       44.99       36.26      0.44 o
   1   3   0       45.24       51.94      0.54 o
   2   3   0     1035.97     1085.55      7.47 o
   3   3   0      344.17      340.66      2.77 o
   4   3   0       97.25       98.55      1.41 o
   5   3   0      328.76      327.22      4.06 o
   6   3   0        1.34        0.80      0.24 o
  -5   4   0        1.95        1.77      0.48 o
  -4   4   0      197.53      195.24      2.57 o
  -3   4   0      124.22      130.29      1.50 o
  -2   4   0      166.46      160.82      1.75 o
  -1   4   0      685.00      709.57      6.33 o
   0   4   0       21.47       17.43      0.44 o
   1   4   0     2694.29     2690.10     21.39 o
   2   4   0      479.40      546.95      4.69 o
   3   4   0      708.36      704.23      5.58 o
   4   4   0      127.49      126.59      1.83 o
   5   4   0       69.89       68.18      1.28 o
   6   4   0      264.66      264.47      5.12 o
  -5   5   0       58.52       60.97      1.92 o
  -4   5   0      228.18      227.82      3.73 o
  -3   5   0      774.77      766.20      7.48 o
  -2   5   0        2.35        1.99      0.32 o
  -1   5   0      341.36      343.14      3.66 o
   0   5   0      606.12      578.42      6.31 o
   1   5   0        0.22        0.39      0.15 o
   2   5   0      394.95      409.08      3.70 o
   3   5   0        8.62       10.23      0.36 o
   4   5   0       58.70       61.17      1.11 o
   5   5   0        0.03        0.16      0.22 o
  -4   6   0       16.22       13.31      1.04 o
  -3   6   0       41.09       38.81      1.22 o
  -2   6   0      281.53      277.89      3.93 o
  -1   6   0       11.40       10.69      0.60 o
   0   6   0      650.62      653.09      8.03 o
   1   6   0      385.63      380.16      5.62 o
   2   6   0      106.46      113.05      1.61 o
   3   6   0       38.86       39.54      0.95 o
   4   6   0       59.71       63.39      1.49 o
   5   6   0       78.71       81.30      2.00 o
  -3   7   0      353.34      350.27      6.99 o
  -2   7   0       41.37       38.05      1.12 o
  -1   7   0      169.66      163.38      2.76 o
   0   7   0       10.46       10.25      0.64 o
   1   7   0      102.60       99.97      2.01 o
   2   7   0      133.81      130.28      2.05 o
   3   7   0      119.90      116.27      2.60 o
   4   7   0        1.52        0.46      0.34 o
  -2   8   0       96.21       98.83      3.50 o
  -1   8   0        3.36        2.72      0.42 o
   0   8   0       31.22       31.94      1.26 o
   1   8   0       77.56       75.09      1.52 o
   2   8   0       83.98       89.79      1.71 o
   3   8   0        8.53        9.65      0.87 o
  -2  -8   1       32.04       33.93      1.18 o
  -1  -8   1       68.59       68.60      1.67 o
   0  -8   1       15.56       16.33      0.89 o
   1  -8   1       57.51       60.26      1.55 o
   2  -8   1      129.21      126.92      2.84 o
  -4  -7   1        0.89        1.56      0.41 o
  -3  -7   1      120.80      122.80      3.08 o
  -2  -7   1       22.85       23.31      0.75 o
  -1  -7   1      146.73      138.87      2.43 o
   0  -7   1      278.30      281.09      4.47 o
   1  -7   1      401.62      404.41      5.49 o
   2  -7   1        0.48        0.85      0.27 o
   3  -7   1        1.07        0.70      0.38 o
  -5  -6   1        0.46        0.42      0.30 o
  -4  -6   1      300.93      300.68      4.38 o
  -3  -6   1      718.28      677.55      7.55 o
  -2  -6   1       32.71       29.58      0.71 o
  -1  -6   1       42.26       40.36      1.19 o
   0  -6   1      550.97      539.13      6.78 o
   1  -6   1       82.78       81.29      1.61 o
   2  -6   1      223.80      227.37      3.34 o
   3  -6   1        1.32        2.20      0.36 o
   4  -6   1       13.81       18.60      1.04 o
  -5  -5   1       54.30       54.68      1.25 o
  -4  -5   1       53.89       53.02      1.11 o
  -3  -5   1      102.13      107.15      1.30 o
  -2  -5   1      194.76      189.24      2.42 o
  -1  -5   1      359.40      351.74      3.46 o
   0  -5   1        0.33        0.22      0.14 o
   1  -5   1     1003.52      981.71      9.40 o
   2  -5   1       38.33       33.07      0.71 o
   3  -5   1        0.21        0.30      0.15 o
   4  -5   1       15.81       13.68      0.79 o
   5  -5   1       37.38       40.48      1.24 o
  -6  -4   1        4.39        4.49      0.52 o
  -5  -4   1      100.32      101.00      2.89 o
  -4  -4   1       46.79       47.58      0.90 o
  -3  -4   1      986.98     1015.89      8.42 o
  -2  -4   1      195.29      199.30      1.96 o
  -1  -4   1       35.18       43.56      0.63 o
   0  -4   1       99.71       99.49      1.62 o
   1  -4   1      151.36      152.36      1.69 o
   2  -4   1      186.14      177.00      2.05 o
   3  -4   1      157.24      159.29      1.87 o
   4  -4   1        0.07        0.07      0.16 o
   5  -4   1        6.42        6.62      0.45 o
  -6  -3   1       18.76       18.69      0.79 o
  -5  -3   1       49.02       48.28      1.01 o
  -4  -3   1      624.86      606.73      6.58 o
  -3  -3   1       30.35       34.44      0.42 o
  -2  -3   1      686.03      695.87      5.09 o
  -1  -3   1      348.58      358.08      2.61 o
   0  -3   1        5.09       16.75      0.32 o
   1  -3   1       60.93       55.81      0.79 o
   2  -3   1      212.12      212.24      1.76 o
   3  -3   1      476.11      479.81      3.63 o
   4  -3   1       12.77       11.89      0.45 o
   5  -3   1      109.20      104.28      1.90 o
   6  -3   1       52.23       49.53      1.52 o
  -6  -2   1       20.34       21.59      0.76 o
  -5  -2   1       60.25       59.16      1.09 o
  -4  -2   1       29.84       31.55      0.48 o
  -3  -2   1      479.48      480.13      4.25 o
  -2  -2   1       63.75       62.82      0.58 o
  -1  -2   1      336.33      386.14      2.59 o
   0  -2   1       44.98       62.30      0.68 o
   1  -2   1       15.48       11.27      0.18 o
   2  -2   1       82.94       98.16      0.82 o
   3  -2   1      828.18      790.76      6.90 o
   4  -2   1        6.05        7.07      0.26 o
   5  -2   1       81.03       82.69      1.47 o
   6  -2   1       60.76       55.63      1.45 o
  -6  -1   1       10.58       11.92      0.45 o
  -5  -1   1        6.70        5.94      0.29 o
  -4  -1   1      147.79      138.92      1.33 o
  -3  -1   1      235.66      240.32      2.28 o
  -2  -1   1      151.04      154.22      1.42 o
  -1  -1   1     1132.11     1120.75      6.90 o
   0  -1   1      276.86      301.72     11.42 o
   1  -1   1      738.23      749.49      4.52 o
   2  -1   1      145.45      140.75      1.33 o
   3  -1   1      978.12     1031.78      8.81 o
   4  -1   1      368.11      360.00      3.22 o
   5  -1   1       32.53       32.86      0.66 o
   6  -1   1        4.27        4.91      0.35 o
  -6   0   1      133.59      131.27      2.39 o
  -5   0   1      146.26      134.48      2.12 o
  -4   0   1        0.06        0.19      0.05 o
  -3   0   1        0.05        1.82      0.33 o
  -2   0   1        7.03        4.22      0.11 o
  -1   0   1      288.27      290.75      2.18 o
   1   0   1     1038.39     1036.64     18.99 o
   2   0   1      507.67      605.87     15.57 o
   3   0   1       24.81       24.18      1.47 o
   4   0   1      141.21      134.90      4.89 o
  -6   1   1       56.30       58.55      1.35 o
  -5   1   1       94.85       90.30      1.45 o
  -4   1   1        1.13        2.13      0.13 o
  -3   1   1      301.38      284.76      2.97 o
  -2   1   1       20.78       21.65      0.27 o
  -1   1   1     1649.79     1623.15     10.92 o
   1   1   1      361.86      339.18      2.15 o
   2   1   1     1480.32     1522.16     17.20 o
   3   1   1      741.90      806.19     10.96 o
   4   1   1      588.02      622.12     16.94 o
  -6   2   1       21.39       21.37      0.86 o
  -5   2   1       56.91       60.72      1.20 o
  -4   2   1      325.18      323.97      3.31 o
  -3   2   1       33.41       32.51      0.87 o
  -2   2   1      104.02       81.71      0.77 o
  -1   2   1     3815.49     3590.62     46.65 o
   0   2   1      359.11      326.16      2.43 o
   1   2   1        1.78        0.93      0.11 o
   2   2   1        1.24       -0.06      0.06 o
   3   2   1      181.57      188.74      1.79 o
   4   2   1       46.55       43.45      0.60 o
   5   2   1       11.93       12.08      0.36 o
   6   2   1      197.36      194.91      3.46 o
  -6   3   1        9.20        8.58      0.68 o
  -5   3   1       54.70       55.57      1.10 o
  -4   3   1      549.27      539.30      5.93 o
  -3   3   1      382.47      385.13      3.14 o
  -2   3   1        7.49        4.41      0.20 o
  -1   3   1      366.62      371.50      3.10 o
   0   3   1        0.26       -0.13      0.13 o
   1   3   1      227.66      284.39      2.02 o
   2   3   1      281.44      304.56      2.17 o
   3   3   1      596.73      619.12      4.33 o
   4   3   1      852.68      863.08      8.23 o
   5   3   1      191.82      189.15      2.71 o
   6   3   1       99.86      100.63      2.84 o
  -5   4   1       97.41       96.96      1.72 o
  -4   4   1       81.59       80.74      1.36 o
  -3   4   1       41.06       38.81      0.66 o
  -2   4   1      363.32      360.08      3.46 o
  -1   4   1      402.64      457.44      3.96 o
   0   4   1     1476.40     1504.12     15.27 o
   1   4   1       10.55       15.07      0.33 o
   2   4   1       79.87       76.85      0.92 o
   3   4   1       41.89       41.89      0.54 o
   4   4   1      164.55      171.83      2.28 o
   5   4   1       78.74       82.03      1.44 o
   6   4   1       34.31       30.99      1.27 o
  -5   5   1      148.78      163.32      3.01 o
  -4   5   1      263.38      273.31      3.84 o
  -3   5   1       40.10       35.39      0.74 o
  -2   5   1      169.52      171.70      2.06 o
  -1   5   1        6.41        7.71      0.43 o
   0   5   1      454.62      452.25      5.08 o
   1   5   1      248.46      237.11      2.68 o
   2   5   1      162.51      164.57      1.85 o
   3   5   1      587.58      599.37      5.22 o
   4   5   1       15.33       13.76      0.62 o
   5   5   1      280.93      272.88      3.79 o
  -4   6   1        5.20        6.54      1.76 o
  -3   6   1       41.51       42.95      1.68 o
  -2   6   1        9.62       11.87      0.92 o
  -1   6   1      256.48      245.45      3.55 o
   0   6   1      612.16      612.48      8.72 o
   1   6   1      556.62      554.55      5.68 o
   2   6   1      448.31      424.33      4.50 o
   3   6   1       12.82       12.68      0.66 o
   4   6   1       48.49       50.38      1.30 o
   5   6   1        2.67        2.03      0.41 o
  -3   7   1      159.62      157.24      3.87 o
  -2   7   1       80.38       88.97      1.83 o
  -1   7   1       24.58       25.51      1.40 o
   0   7   1      149.15      148.31      2.54 o
   1   7   1       26.44       27.27      0.80 o
   2   7   1       79.97       80.94      1.49 o
   3   7   1      232.39      219.09      3.98 o
   4   7   1       86.38       84.32      3.34 o
  -2   8   1       12.61       12.39      0.92 o
  -1   8   1      257.10      266.67      4.11 o
   0   8   1       24.49       25.71      0.99 o
   1   8   1      260.41      260.69      3.57 o
   2   8   1        0.93        1.21      0.27 o
   3   8   1      227.04      229.97      4.37 o
  -2  -8   2       60.47       65.69      1.65 o
  -1  -8   2        4.47        4.73      0.51 o
   0  -8   2        5.72        7.80      0.93 o
   1  -8   2      209.50      204.66      3.40 o
  -4  -7   2        0.05        0.47      0.33 o
  -3  -7   2      106.19       95.52      2.35 o
  -2  -7   2      140.16      138.83      2.19 o
  -1  -7   2       45.16       48.28      1.28 o
   0  -7   2      263.75      259.46      3.89 o
   1  -7   2        0.66        0.21      0.22 o
   2  -7   2        7.02        7.54      0.65 o
   3  -7   2      110.12      103.56      2.94 o
  -4  -6   2       20.28       19.17      0.83 o
  -3  -6   2       64.87       68.44      1.34 o
  -2  -6   2        5.63        4.85      0.77 o
  -1  -6   2      152.58      153.81      2.86 o
   0  -6   2        2.63        1.91      0.30 o
   1  -6   2       73.91       71.42      1.50 o
   2  -6   2      959.49      955.26     15.29 o
   3  -6   2      167.43      169.12      3.13 o
   4  -6   2      121.16      118.61      3.08 o
  -5  -5   2       28.99       28.53      0.90 o
  -4  -5   2       32.81       35.43      0.89 o
  -3  -5   2       68.17       70.94      1.00 o
  -2  -5   2      254.78      273.28      2.67 o
  -1  -5   2      111.02      109.87      1.48 o
   0  -5   2      671.13      654.51     11.15 o
   1  -5   2      214.63      222.79      2.58 o
   2  -5   2      124.87      118.66      1.61 o
   3  -5   2      252.65      251.60      2.86 o
   4  -5   2      129.14      126.55      2.46 o
   5  -5   2        0.91        1.69      0.33 o
  -5  -4   2        9.23        8.56      0.50 o
  -4  -4   2      943.60      918.30      9.79 o
  -3  -4   2        2.51        1.97      0.25 o
  -2  -4   2      261.75      265.22      2.66 o
  -1  -4   2      698.14      724.53      6.74 o
   0  -4   2      110.59      104.44      1.38 o
   1  -4   2      305.62      298.97      2.93 o
   2  -4   2      217.91      209.92      2.36 o
   3  -4   2     1156.64     1151.47     10.78 o
   4  -4   2        0.31        0.36      0.17 o
   5  -4   2      147.26      145.36      2.29 o
  -6  -3   2        1.46        1.60      0.31 o
  -5  -3   2       24.92       24.09      0.65 o
  -4  -3   2       50.85       50.80      0.81 o
  -3  -3   2      351.82      352.11      2.73 o
  -2  -3   2     1160.19     1255.95      8.59 o
  -1  -3   2      904.62      947.82      6.84 o
   0  -3   2      573.05      619.92      5.13 o
   1  -3   2      125.61      128.02      1.22 o
   2  -3   2       68.40       77.89      0.84 o
   3  -3   2      141.56      141.23      1.44 o
   4  -3   2      545.17      543.93      5.97 o
   5  -3   2      101.00       97.04      1.59 o
   6  -3   2      160.01      151.77      3.25 o
  -6  -2   2       44.97       43.94      1.21 o
  -5  -2   2      126.33      127.71      2.36 o
  -4  -2   2      748.02      756.41      7.76 o
  -3  -2   2     1259.12     1270.51     10.08 o
  -2  -2   2      801.41      823.31      5.38 o
  -1  -2   2      303.81      380.41      2.59 o
   0  -2   2     1536.74     1441.13     11.35 o
   1  -2   2      114.37      113.13      0.87 o
   2  -2   2      178.07      172.55      1.39 o
   3  -2   2      412.96      409.60      3.23 o
   4  -2   2      844.63      846.60      8.09 o
   5  -2   2      283.08      289.63      3.60 o
   6  -2   2        0.18        0.00      0.21 o
  -6  -1   2       82.36       74.97      1.63 o
  -5  -1   2      185.99      179.07      2.60 o
  -4  -1   2       41.21       41.63      0.56 o
  -3  -1   2      157.74      155.71      1.58 o
  -2  -1   2       75.90       89.83      0.75 o
  -1  -1   2     2421.10     2298.62     19.17 o
   0  -1   2      447.74      476.28      3.61 o
   1  -1   2     1285.92     1153.00      7.14 o
   2  -1   2       40.40       48.93      0.44 o
   3  -1   2      408.63      402.31      3.57 o
   4  -1   2       23.76       27.27      0.45 o
   5  -1   2      377.45      368.59      4.97 o
   6  -1   2       20.83       22.64      0.78 o
  -6   0   2        9.58       10.25      0.45 o
  -5   0   2      410.50      403.32      5.41 o
  -4   0   2      156.69      157.49      1.59 o
  -3   0   2      884.39      935.90      8.50 o
  -2   0   2      532.39      597.24      5.05 o
  -1   0   2     3086.92     2631.75     41.52 o
   0   0   2     1384.74     1103.66     16.31 o
   1   0   2     2203.17     2014.90     25.95 o
   2   0   2     3679.97     3526.37     39.19 o
   3   0   2       38.07       40.23      0.54 o
   4   0   2      295.45      299.55      3.55 o
  -6   1   2       11.20       10.33      1.71 o
  -5   1   2        0.94        0.99      0.17 o
  -4   1   2      349.01      348.62      3.35 o
  -3   1   2       45.55       52.36      0.73 o
  -2   1   2      270.35      286.36      2.35 o
  -1   1   2      184.31      195.40      1.48 o
   0   1   2     2332.04     2150.19     21.71 o
   1   1   2      475.80      453.13      2.85 o
   2   1   2        0.10        2.46      0.09 o
   3   1   2     1183.65     1203.11     12.09 o
   4   1   2       31.35       29.77      0.55 o
  -6   2   2       44.97       47.74      1.38 o
  -5   2   2        4.29        4.69      0.30 o
  -4   2   2      409.56      407.71      4.89 o
  -3   2   2      797.27      829.32      7.06 o
  -2   2   2      377.55      393.12      3.06 o
  -1   2   2     2135.29     2038.92     13.97 o
   0   2   2      253.72      218.37      2.02 o
   1   2   2      991.71      930.47      6.09 o
   2   2   2       16.49       17.33      0.23 o
   3   2   2     1303.33     1308.30     12.11 o
   4   2   2       17.62       16.09      0.31 o
   5   2   2       69.59       65.87      1.07 o
   6   2   2      105.38      106.45      2.01 o
  -6   3   2       34.62       40.75      1.38 o
  -5   3   2      136.64      133.33      2.03 o
  -4   3   2       13.82       15.26      0.49 o
  -3   3   2      492.79      497.77      4.45 o
  -2   3   2     1489.72     1568.60     12.45 o
  -1   3   2        6.47        6.26      0.23 o
   0   3   2      155.74      155.23      1.40 o
   1   3   2       26.23       29.26      0.37 o
   2   3   2        0.60        0.45      0.15 o
   3   3   2       27.07       27.00      0.34 o
   4   3   2      889.49      873.17      7.70 o
   5   3   2       22.74       25.48      0.79 o
   6   3   2       91.57       90.41      2.15 o
  -5   4   2       14.97       16.21      0.62 o
  -4   4   2      127.01      130.19      1.91 o
  -3   4   2        1.24        3.10      1.37 o
  -2   4   2      379.16      399.09      4.05 o
  -1   4   2      349.14      358.39      3.40 o
   0   4   2      779.69      748.11      6.89 o
   1   4   2        0.31        0.12      0.06 o
   2   4   2      285.16      302.03      2.72 o
   3   4   2      386.43      386.87      2.90 o
   4   4   2      353.84      361.92      4.19 o
   5   4   2       88.43       86.53      1.48 o
   6   4   2       53.95       53.85      1.81 o
  -5   5   2      233.97      224.71      3.86 o
  -4   5   2        6.35        5.11      0.49 o
  -3   5   2       64.24       69.37      1.04 o
  -2   5   2        0.72        1.49      0.17 o
  -1   5   2      663.11      657.16      6.49 o
   0   5   2        7.62       11.44      0.56 o
   1   5   2       68.03       62.86      0.93 o
   2   5   2      342.61      335.35      3.30 o
   3   5   2        7.66        6.35      0.49 o
   4   5   2      293.35      293.49      5.88 o
   5   5   2       65.24       63.57      1.33 o
  -4   6   2       15.36       16.52      1.18 o
  -3   6   2        1.09        0.79      0.26 o
  -2   6   2       16.45       16.26      0.68 o
  -1   6   2      100.30      102.22      1.88 o
   0   6   2      828.59      790.45      9.52 o
   1   6   2       64.59       66.53      1.14 o
   2   6   2      201.13      196.67      2.39 o
   3   6   2       46.96       44.97      0.88 o
   4   6   2       68.64       71.10      1.79 o
   5   6   2       31.29       28.51      1.07 o
  -3   7   2       14.30       18.23      1.32 o
  -2   7   2       47.61       46.83      1.26 o
  -1   7   2      221.06      221.68      5.90 o
   0   7   2      186.10      182.10      3.89 o
   1   7   2       43.41       40.69      0.97 o
   2   7   2       80.36       80.01      1.47 o
   3   7   2       66.11       73.12      1.59 o
   4   7   2       92.03       87.95      2.66 o
  -2   8   2      118.04      120.42      2.75 o
  -1   8   2       27.78       27.56      1.17 o
   0   8   2      103.04      102.44      2.12 o
   1   8   2      101.84      107.00      1.89 o
   2   8   2        2.87        2.17      0.32 o
   3   8   2       56.64       56.19      1.85 o
  -2  -8   3      100.09      103.94      2.20 o
  -1  -8   3        0.16       -0.02      0.25 o
   0  -8   3       35.18       36.56      1.20 o
   1  -8   3       15.55       16.54      0.93 o
  -3  -7   3       21.31       28.04      1.17 o
  -2  -7   3       25.97       24.55      0.80 o
  -1  -7   3      111.96      116.53      2.20 o
   0  -7   3       14.56       13.49      0.74 o
   1  -7   3      137.52      138.80      2.48 o
   2  -7   3       78.39       81.47      1.76 o
   3  -7   3       32.21       33.45      1.52 o
  -4  -6   3       20.68       24.17      1.05 o
  -3  -6   3       13.87       13.99      0.70 o
  -2  -6   3       54.66       47.92      1.06 o
  -1  -6   3      195.01      190.36      2.94 o
   0  -6   3       11.28       11.14      0.66 o
   1  -6   3       79.18       74.42      1.55 o
   2  -6   3      116.22      115.60      2.08 o
   3  -6   3        1.87        0.79      0.26 o
   4  -6   3      114.16      113.57      4.36 o
  -5  -5   3       23.06       20.27      0.82 o
  -4  -5   3       52.59       56.07      1.19 o
  -3  -5   3        2.97        4.06      0.27 o
  -2  -5   3       13.22       14.32      0.47 o
  -1  -5   3       15.83       18.87      0.53 o
   0  -5   3      797.71      766.83      7.51 o
   1  -5   3       54.14       55.77      1.09 o
   2  -5   3       84.58       84.69      1.41 o
   3  -5   3       28.71       27.55      0.71 o
   4  -5   3        0.36       -0.06      0.20 o
   5  -5   3       50.78       50.64      1.68 o
  -5  -4   3        3.50        3.75      0.35 o
  -4  -4   3       98.46       97.93      1.59 o
  -3  -4   3       16.05       20.27      0.48 o
  -2  -4   3       11.18       10.54      0.36 o
  -1  -4   3       32.49       36.70      0.65 o
   0  -4   3      174.89      180.35      1.94 o
   1  -4   3       58.72       72.66      0.91 o
   2  -4   3       49.04       52.04      0.88 o
   3  -4   3       53.51       54.40      0.97 o
   4  -4   3       33.71       32.66      0.87 o
   5  -4   3      105.81      102.53      1.81 o
  -6  -3   3        2.07        2.19      0.38 o
  -5  -3   3      150.49      144.86      2.69 o
  -4  -3   3       32.54       32.78      0.67 o
  -3  -3   3      151.09      139.46      1.27 o
  -2  -3   3      766.57      789.94      6.96 o
  -1  -3   3      201.78      234.43      2.32 o
   0  -3   3      934.52      923.50      8.03 o
   1  -3   3      155.59      163.19      1.60 o
   2  -3   3        3.29        6.19      0.25 o
   3  -3   3       33.02       34.00      0.51 o
   4  -3   3      101.01       98.75      1.67 o
   5  -3   3       12.19       11.63      0.57 o
   6  -3   3       17.67       18.92      0.93 o
  -6  -2   3       57.29       58.15      3.52 o
  -5  -2   3        5.38        4.13      0.28 o
  -4  -2   3      261.50      252.56      3.22 o
  -3  -2   3       38.47       36.82      0.47 o
  -2  -2   3        7.00       10.40      0.29 o
  -1  -2   3      289.01      313.01      2.30 o
   0  -2   3       58.42       76.74      0.77 o
   1  -2   3     1838.65     1907.27     13.41 o
   2  -2   3      194.98      232.19      1.85 o
   3  -2   3       63.15       68.53      0.77 o
   4  -2   3       46.94       47.02      0.87 o
   5  -2   3      157.53      154.88      2.13 o
   6  -2   3        8.62        8.72      0.62 o
  -6  -1   3       29.56       28.87      0.93 o
  -5  -1   3      223.02      221.24      3.24 o
  -4  -1   3       51.70       58.33      0.85 o
  -3  -1   3       70.54       96.18      1.04 o
  -2  -1   3      307.98      338.29      2.40 o
  -1  -1   3      597.53      527.24      3.50 o
   0  -1   3     1182.26     1092.37      7.70 o
   1  -1   3     1786.72     1609.87     11.96 o
   2  -1   3       10.60        5.63      0.14 o
   3  -1   3        1.30        0.12      0.06 o
   4  -1   3       66.46       69.87      0.82 o
   5  -1   3        9.48       10.46      0.37 o
   6  -1   3       42.37       40.19      1.04 o
  -6   0   3      243.19      232.26      4.22 o
  -5   0   3        2.07        2.78      0.23 o
  -4   0   3      425.61      414.29      4.36 o
  -3   0   3        3.16        4.37      0.18 o
  -2   0   3      800.67      890.89      6.32 o
  -1   0   3        0.59        2.52      0.08 o
   0   0   3      397.42      416.86      3.01 o
   1   0   3       87.94       81.10      0.63 o
   2   0   3      542.32      613.47      4.39 o
   3   0   3      589.35      650.86      5.34 o
   4   0   3       30.48       33.75      0.42 o
   5   0   3        6.93        4.86      0.23 o
  -6   1   3       24.54       25.74      0.89 o
  -5   1   3       62.38       59.32      1.15 o
  -4   1   3      200.11      196.71      2.51 o
  -3   1   3      147.26      175.28      1.82 o
  -2   1   3      355.11      426.35      3.28 o
  -1   1   3      840.68      804.55      5.23 o
   0   1   3      152.45      174.35      1.35 o
   1   1   3     3247.68     2788.42     27.35 o
   2   1   3       97.20      105.84      0.85 o
   3   1   3       72.17       62.20      0.65 o
   4   1   3       89.05      104.74      1.20 o
  -6   2   3       44.68       50.49      1.45 o
  -5   2   3      168.25      163.60      2.30 o
  -4   2   3       40.09       42.46      0.84 o
  -3   2   3      604.67      604.61      5.28 o
  -2   2   3      179.63      176.27      1.51 o
  -1   2   3      299.65      370.72      2.93 o
   0   2   3      332.94      360.91      3.01 o
   1   2   3      126.17      153.14      1.18 o
   2   2   3       80.37       93.70      0.82 o
   3   2   3      233.98      270.13      2.86 o
   4   2   3       25.28       26.74      0.44 o
   5   2   3       32.78       37.89      0.90 o
   6   2   3        0.09        0.20      0.14 o
  -5   3   3       18.50       19.12      0.61 o
  -4   3   3      215.96      205.95      2.85 o
  -3   3   3      212.18      197.08      1.97 o
  -2   3   3       18.86       13.07      0.35 o
  -1   3   3     1591.16     1687.13     13.38 o
   0   3   3        9.35        5.22      0.24 o
   1   3   3       34.71       32.55      0.40 o
   2   3   3       90.52       93.82      0.93 o
   3   3   3       83.55       78.03      1.09 o
   4   3   3       79.75       71.01      1.09 o
   5   3   3      233.74      238.08      3.03 o
   6   3   3       86.93       88.82      1.97 o
  -5   4   3      217.30      224.72      3.87 o
  -4   4   3       39.97       36.52      0.92 o
  -3   4   3      353.01      367.34      3.81 o
  -2   4   3       35.72       38.10      0.72 o
  -1   4   3      208.65      194.53      2.04 o
   0   4   3      443.45      485.43      4.46 o
   1   4   3        7.00        7.44      0.23 o
   2   4   3       20.84       17.50      0.43 o
   3   4   3        4.78        3.70      0.20 o
   4   4   3       59.82       62.99      1.05 o
   5   4   3       12.29       13.17      0.49 o
   6   4   3       93.34       97.34      2.32 o
  -5   5   3       42.26       43.36      1.32 o
  -4   5   3       80.12       86.57      1.94 o
  -3   5   3       32.63       28.27      0.68 o
  -2   5   3       48.08       40.59      0.81 o
  -1   5   3        0.19        0.79      0.15 o
   0   5   3      317.66      332.00      3.07 o
   1   5   3        1.03        1.56      0.14 o
   2   5   3      241.50      250.91      2.42 o
   3   5   3       72.57       66.53      0.98 o
   4   5   3       82.67       79.87      1.52 o
   5   5   3       53.80       54.99      1.21 o
  -4   6   3      102.12      110.02      2.97 o
  -3   6   3       54.89       64.41      1.66 o
  -2   6   3       12.50       11.88      1.41 o
  -1   6   3       81.37       81.90      1.64 o
   0   6   3      151.53      136.44      2.28 o
   1   6   3      462.87      466.37      5.30 o
   2   6   3       42.32       43.04      0.87 o
   3   6   3      118.13      119.06      1.65 o
   4   6   3       48.51       48.93      1.41 o
   5   6   3        9.89        9.84      0.87 o
  -3   7   3       67.64       72.28      2.39 o
  -2   7   3        8.34        7.18      0.56 o
  -1   7   3        7.75        7.76      0.68 o
   0   7   3       34.01       36.35      1.08 o
   1   7   3       44.63       44.31      1.01 o
   2   7   3      165.33      164.38      2.39 o
   3   7   3        0.01       -0.07      0.21 o
   4   7   3       67.09       67.98      2.55 o
  -2   8   3      210.46      219.21      4.14 o
  -1   8   3       90.68       93.99      2.05 o
   0   8   3      109.77      106.23      2.17 o
   1   8   3       42.44       42.93      1.08 o
   2   8   3       69.95       66.63      1.40 o
   3   8   3       28.16       29.76      1.24 o
  -1  -8   4      272.71      272.84      4.24 o
   0  -8   4        8.09        9.12      0.71 o
   1  -8   4        6.68        6.87      0.70 o
  -3  -7   4       63.63       65.80      1.92 o
  -2  -7   4       11.69        8.74      0.57 o
  -1  -7   4        0.17        0.47      0.25 o
   0  -7   4       43.80       45.86      1.27 o
   1  -7   4       14.36       14.58      0.99 o
   2  -7   4       24.27       23.92      1.78 o
   3  -7   4       20.20       19.94      1.24 o
  -4  -6   4      149.68      153.49      3.16 o
  -3  -6   4        0.10        0.51      0.27 o
  -2  -6   4        6.11        6.09      0.44 o
  -1  -6   4       35.86       39.51      1.09 o
   0  -6   4      239.91      224.95      3.39 o
   1  -6   4       81.20       80.49      1.65 o
   2  -6   4       25.78       26.48      0.95 o
   3  -6   4      236.94      233.46     11.45 o
   4  -6   4        0.62        0.88      0.35 o
  -5  -5   4      179.55      174.26      2.91 o
  -4  -5   4        9.56        9.54      0.80 o
  -3  -5   4       14.60       16.99      0.60 o
  -2  -5   4       10.21        9.08      0.75 o
  -1  -5   4        3.43        3.11      0.29 o
   0  -5   4       34.22       28.13      0.83 o
   1  -5   4      340.54      352.04      3.77 o
   2  -5   4       52.78       50.30      1.04 o
   3  -5   4      106.07      104.71      1.92 o
   4  -5   4        4.58        5.05      0.50 o
  -5  -4   4       22.44       21.84      0.83 o
  -4  -4   4       30.38       32.56      0.82 o
  -3  -4   4      257.40      254.50      2.64 o
  -2  -4   4       38.40       43.41      0.75 o
  -1  -4   4        0.03        0.13      0.10 o
   0  -4   4      394.93      395.77      4.08 o
   1  -4   4        5.56        7.95      0.45 o
   2  -4   4      312.25      311.31      3.09 o
   3  -4   4      145.08      138.41      1.73 o
   4  -4   4      190.26      187.48      2.79 o
   5  -4   4       44.50       48.41      1.14 o
  -5  -3   4       35.73       37.74      0.99 o
  -4  -3   4      151.61      155.89      1.93 o
  -3  -3   4        2.12        1.67      0.18 o
  -2  -3   4      153.33      158.66      1.62 o
  -1  -3   4      437.42      472.57      4.34 o
   0  -3   4       41.95       51.24      1.13 o
   1  -3   4        0.67        2.32      0.17 o
   2  -3   4       50.78       56.77      0.80 o
   3  -3   4       66.96       64.36      0.93 o
   4  -3   4      245.79      242.01      3.27 o
   5  -3   4       14.40       15.47      0.68 o
  -6  -2   4       29.93       31.19      1.14 o
  -5  -2   4       26.74       23.42      0.63 o
  -4  -2   4       96.77       90.58      1.35 o
  -3  -2   4      360.20      376.96      2.89 o
  -2  -2   4       10.74        9.26      0.22 o
  -1  -2   4      322.79      313.85      2.45 o
   0  -2   4      366.76      384.46      3.29 o
   1  -2   4       76.66      106.76      0.94 o
   2  -2   4      192.88      204.95      1.69 o
   3  -2   4      228.45      229.24      1.86 o
   4  -2   4      401.10      390.21      4.76 o
   5  -2   4       63.30       58.51      1.08 o
   6  -2   4      295.77      301.66      5.54 o
  -6  -1   4        0.90        0.55      0.29 o
  -5  -1   4        8.04        8.65      0.57 o
  -4  -1   4      306.35      305.06      3.78 o
  -3  -1   4       35.88       37.21      0.43 o
  -2  -1   4       31.13       32.11      0.44 o
  -1  -1   4       42.09       43.04      0.47 o
   0  -1   4      243.36      235.23      1.95 o
   1  -1   4        3.67        2.95      0.15 o
   2  -1   4      118.71      127.21      0.98 o
   3  -1   4        0.46        0.48      0.07 o
   4  -1   4      262.42      255.64      2.83 o
   5  -1   4       10.37       10.28      0.47 o
   6  -1   4        3.76        4.63      0.42 o
  -6   0   4      121.33      125.76      3.48 o
  -5   0   4       79.85       70.90      1.29 o
  -4   0   4      125.69      118.08      1.69 o
  -3   0   4        1.48        2.74      0.17 o
  -2   0   4       12.02       12.61      0.30 o
  -1   0   4       49.26       64.68      0.59 o
   0   0   4     1797.22     1850.72     13.67 o
   1   0   4      498.87      462.44      3.07 o
   2   0   4      461.96      524.37      3.64 o
   3   0   4      837.34      883.51      7.84 o
   4   0   4       79.52       85.69      0.90 o
   5   0   4       95.74       95.40      1.51 o
   6   0   4       28.60       31.34      0.83 o
  -6   1   4        4.17        3.10      0.44 o
  -5   1   4       32.22       34.96      0.76 o
  -4   1   4      169.07      163.02      2.20 o
  -3   1   4        0.04        0.18      0.07 o
  -2   1   4      266.55      280.51      2.41 o
  -1   1   4        0.66        1.96      0.29 o
   0   1   4      136.39      108.12      0.97 o
   1   1   4      300.39      307.33      2.10 o
   2   1   4      724.79      739.36      5.06 o
   3   1   4        0.64        0.86      0.14 o
   4   1   4        4.37        4.72      0.16 o
   5   1   4       21.48       18.86      0.45 o
   6   1   4        1.67        1.52      0.21 o
  -6   2   4        4.46        4.77      1.32 o
  -5   2   4       10.26       11.81      0.49 o
  -4   2   4      157.29      154.77      2.19 o
  -3   2   4      256.79      246.43      2.05 o
  -2   2   4      332.98      368.74      3.37 o
  -1   2   4       15.62       16.92      0.26 o
   0   2   4      243.64      220.96      1.86 o
   1   2   4       20.71       31.52      0.37 o
   2   2   4        6.79        4.09      0.22 o
   3   2   4      441.57      490.03      4.34 o
   4   2   4      193.28      197.18      2.21 o
   5   2   4      103.42      103.40      2.04 o
   6   2   4        1.45        1.14      0.21 o
  -5   3   4        1.27        3.00      0.31 o
  -4   3   4       41.65       48.39      1.04 o
  -3   3   4      231.07      218.97      2.37 o
  -2   3   4       74.63       88.16      1.08 o
  -1   3   4      813.60      838.02      7.93 o
   0   3   4      763.18      804.36      7.60 o
   1   3   4      167.71      198.60      1.85 o
   2   3   4       31.22       32.57      0.47 o
   3   3   4      276.68      283.48      2.34 o
   4   3   4       13.19       12.68      0.47 o
   5   3   4       34.39       33.09      0.83 o
   6   3   4       40.03       42.34      1.21 o
  -5   4   4       26.93       26.70      0.83 o
  -4   4   4       29.01       32.90      0.89 o
  -3   4   4      181.40      184.54      2.17 o
  -2   4   4       94.21       99.79      1.53 o
  -1   4   4      117.69      122.11      1.44 o
   0   4   4       51.81       49.95      0.77 o
   1   4   4        3.15        3.31      0.36 o
   2   4   4        1.12        2.83      0.21 o
   3   4   4       22.24       19.04      0.45 o
   4   4   4      349.22      359.56      5.29 o
   5   4   4        4.09        4.48      0.34 o
   6   4   4       48.22       49.82      1.49 o
  -4   5   4       57.38       62.12      1.60 o
  -3   5   4      114.47      108.89      1.89 o
  -2   5   4        2.45        1.52      0.20 o
  -1   5   4      106.53      112.71      1.56 o
   0   5   4       86.73       83.20      1.00 o
   1   5   4      184.41      182.06      1.87 o
   2   5   4       73.00       75.30      1.02 o
   3   5   4      354.18      354.85      3.72 o
   4   5   4       29.94       29.01      0.75 o
   5   5   4        1.04        1.67      0.28 o
  -4   6   4       34.20       37.89      1.59 o
  -3   6   4       12.85       17.32      1.27 o
  -2   6   4        3.51        4.31      0.43 o
  -1   6   4      121.71      120.13      2.13 o
   0   6   4      113.38      111.12      1.50 o
   1   6   4      183.41      180.73      2.06 o
   2   6   4      136.55      132.89      1.67 o
   3   6   4        7.61        6.56      0.38 o
   4   6   4       17.53       19.38      0.87 o
   5   6   4        6.46        5.45      0.57 o
  -3   7   4        0.02        0.49      0.35 o
  -2   7   4      128.64      128.56      2.71 o
  -1   7   4        0.01        0.07      0.20 o
   0   7   4      105.97      103.28      1.88 o
   1   7   4       37.95       38.28      0.92 o
   2   7   4       46.34       49.35      1.08 o
   3   7   4      373.05      355.20      5.66 o
   4   7   4       68.04       64.81      2.99 o
  -2   8   4        5.81        6.72      0.69 o
  -1   8   4      277.62      283.93      4.71 o
   0   8   4       25.48       23.59      1.00 o
   1   8   4        0.12       -0.22      0.22 o
   2   8   4        0.26        0.28      0.22 o
   3   8   4       45.77       48.60      2.04 o
  -2  -7   5      143.29      143.02      2.33 o
  -1  -7   5       28.80       23.74      1.17 o
   0  -7   5       63.56       64.70      1.58 o
   1  -7   5        2.64        2.22      0.36 o
   2  -7   5        1.54        1.03      0.29 o
  -4  -6   5        4.35        6.09      0.66 o
  -3  -6   5        1.12        1.53      0.52 o
  -2  -6   5        2.52        3.68      0.36 o
  -1  -6   5       33.46       35.14      1.04 o
   0  -6   5      296.87      298.12      4.78 o
   1  -6   5      125.27      118.13      2.35 o
   2  -6   5        8.95        8.86      0.57 o
   3  -6   5      188.87      188.89      4.29 o
  -4  -5   5       28.14       29.84      1.31 o
  -3  -5   5       46.02       47.25      1.06 o
  -2  -5   5       16.77       18.48      0.69 o
  -1  -5   5      276.45      266.47      3.75 o
   0  -5   5        0.11        0.26      0.16 o
   1  -5   5      213.12      202.58      3.01 o
   2  -5   5      184.86      175.60      2.68 o
   3  -5   5       57.03       61.10      1.34 o
   4  -5   5       90.12       97.22      2.16 o
  -5  -4   5        9.32        8.36      0.72 o
  -4  -4   5       19.30       18.65      0.64 o
  -3  -4   5       20.26       18.34      0.50 o
  -2  -4   5        8.79        8.90      0.42 o
  -1  -4   5       22.33       26.49      0.63 o
   0  -4   5      281.66      278.41      3.87 o
   1  -4   5       46.73       49.67      0.83 o
   2  -4   5       52.91       50.64      0.91 o
   3  -4   5      141.39      134.38      1.72 o
   4  -4   5       98.60       99.15      1.78 o
   5  -4   5        6.42        5.33      0.70 o
  -5  -3   5       11.05       11.89      0.53 o
  -4  -3   5      213.17      213.53      2.76 o
  -3  -3   5      205.58      198.94      1.98 o
  -2  -3   5       15.92       10.86      0.43 o
  -1  -3   5     1404.78     1402.41     13.04 o
   0  -3   5        2.46        3.07      0.22 o
   1  -3   5        0.34       -0.04      0.07 o
   2  -3   5        1.26        1.77      0.15 o
   3  -3   5      127.99      118.26      1.39 o
   4  -3   5       26.93       29.22      0.88 o
   5  -3   5       34.96       38.14      0.94 o
  -5  -2   5       44.13       43.88      0.98 o
  -4  -2   5        1.62        2.36      0.47 o
  -3  -2   5      142.04      133.30      1.37 o
  -2  -2   5       77.76       82.66      1.03 o
  -1  -2   5       45.48       52.37      0.75 o
   0  -2   5       43.30       38.76      0.65 o
   1  -2   5        2.08        5.64      0.27 o
   2  -2   5      191.44      214.46      2.01 o
   3  -2   5       30.78       34.43      0.49 o
   4  -2   5      444.21      409.76      5.05 o
   5  -2   5        2.07        1.08      0.19 o
   6  -2   5       41.89       44.35      1.15 o
  -6  -1   5       95.56       90.01      2.25 o
  -5  -1   5        3.23        3.79      0.31 o
  -4  -1   5      210.41      211.28      2.84 o
  -3  -1   5        5.83        5.41      0.21 o
  -2  -1   5      184.68      168.51      1.44 o
  -1  -1   5      619.41      626.94      4.61 o
   0  -1   5     2473.24     2334.20     19.56 o
   1  -1   5        1.42       -0.05      0.05 o
   2  -1   5        6.24        7.21      0.19 o
   3  -1   5      325.32      322.40      2.38 o
   4  -1   5       72.61       63.85      1.08 o
   5  -1   5       61.50       59.88      0.93 o
   6  -1   5       51.94       53.49      1.42 o
  -6   0   5       23.92       25.76      1.00 o
  -5   0   5      446.07      421.91      5.19 o
  -4   0   5        2.94        4.45      0.29 o
  -3   0   5       12.31       15.45      0.30 o
  -2   0   5        0.23        0.00      0.08 o
  -1   0   5        1.92        2.54      0.16 o
   0   0   5      464.78      526.72      3.87 o
   1   0   5      107.37      113.67      0.90 o
   2   0   5      151.14      129.16      1.08 o
   3   0   5      111.68      122.61      1.10 o
   4   0   5      129.01      127.02      1.40 o
   5   0   5       34.03       27.38      0.76 o
   6   0   5        4.65        5.39      0.42 o
  -6   1   5        6.40        4.95      0.52 o
  -5   1   5       73.87       67.88      1.25 o
  -4   1   5       71.18       73.10      1.25 o
  -3   1   5        5.16        6.02      0.22 o
  -2   1   5       45.73       35.93      0.62 o
  -1   1   5      158.62      165.52      1.31 o
   0   1   5     3981.52     3728.56     26.22 o
   1   1   5     1305.90     1404.91      9.06 o
   2   1   5      403.78      386.81      2.87 o
   3   1   5      503.57      512.59      3.97 o
   4   1   5       77.41       74.70      0.88 o
   5   1   5        0.11        0.67      0.26 o
   6   1   5        0.63        0.24      0.14 o
  -5   2   5       82.36       71.96      1.36 o
  -4   2   5      504.94      465.94      5.71 o
  -3   2   5        0.57        0.39      0.10 o
  -2   2   5        0.14        0.02      0.07 o
  -1   2   5      342.38      348.93      3.24 o
   0   2   5       19.13       19.09      0.38 o
   1   2   5       73.85       79.33      0.82 o
   2   2   5       70.77       76.67      0.76 o
   3   2   5       12.00        8.69      0.19 o
   4   2   5      110.14      120.35      1.59 o
   5   2   5       47.89       46.50      0.98 o
   6   2   5        3.18        4.61      0.38 o
  -5   3   5       13.01       10.75      0.81 o
  -4   3   5      153.43      139.55      2.74 o
  -3   3   5      186.68      180.64      2.06 o
  -2   3   5      119.65      124.56      1.69 o
  -1   3   5      233.23      209.13      2.30 o
   0   3   5      593.32      607.14      7.23 o
   1   3   5      661.54      679.65      6.49 o
   2   3   5      165.93      178.35      1.85 o
   3   3   5      166.93      159.28      1.46 o
   4   3   5      313.60      305.78      4.03 o
   5   3   5        4.24        3.03      0.30 o
   6   3   5       79.69       80.85      2.10 o
  -5   4   5        2.43        4.09      0.65 o
  -4   4   5      484.49      452.20      5.81 o
  -3   4   5      194.28      168.65      2.25 o
  -2   4   5       84.42       88.28      1.17 o
  -1   4   5      254.81      263.42      3.16 o
   0   4   5       44.81       41.97      0.83 o
   1   4   5        0.23        0.32      0.09 o
   2   4   5       36.48       37.90      0.70 o
   3   4   5        5.98        5.94      0.29 o
   4   4   5        4.56        4.05      0.64 o
   5   4   5      202.38      199.33      3.26 o
   6   4   5        5.33        6.39      0.59 o
  -4   5   5       16.47       13.60      0.81 o
  -3   5   5        2.64        1.96      0.27 o
  -2   5   5        0.12        1.19      0.40 o
  -1   5   5       63.79       63.56      1.07 o
   0   5   5       75.40       65.93      1.03 o
   1   5   5      447.28      455.14      4.36 o
   2   5   5       61.00       64.05      1.06 o
   3   5   5       52.26       49.90      0.89 o
   4   5   5       15.57       16.24      0.62 o
   5   5   5       51.83       50.55      1.05 o
  -4   6   5      177.07      179.69      4.26 o
  -3   6   5      118.54      101.41      2.84 o
  -2   6   5       21.04       16.92      1.23 o
  -1   6   5       21.43       17.92      0.70 o
   0   6   5      107.34      103.61      1.48 o
   1   6   5       44.84       43.74      0.78 o
   2   6   5      186.31      180.35      2.12 o
   3   6   5       54.02       57.16      1.16 o
   4   6   5       13.04       11.38      0.67 o
   5   6   5       56.01       55.74      1.56 o
  -3   7   5        0.49        0.24      0.35 o
  -2   7   5        0.54        0.22      0.24 o
  -1   7   5        0.67        1.01      0.27 o
   0   7   5       74.91       71.22      1.60 o
   1   7   5       43.80       46.31      1.41 o
   2   7   5       61.29       60.91      1.24 o
   3   7   5       41.80       43.49      1.36 o
   4   7   5        0.41        0.00      0.35 o
  -1   8   5       36.29       38.43      1.24 o
   0   8   5       41.81       49.27      1.65 o
   1   8   5        9.56        8.27      0.92 o
   2   8   5       17.72       17.74      0.90 o
   3   8   5       49.01       45.12      1.97 o
  -2  -7   6       23.05       25.38      1.00 o
  -1  -7   6       59.16       58.77      1.52 o
   0  -7   6       41.01       39.44      1.80 o
   1  -7   6       15.16       16.18      0.89 o
   2  -7   6        0.02        0.35      0.28 o
  -3  -6   6       40.67       42.16      1.45 o
  -2  -6   6       21.77       27.33      1.05 o
  -1  -6   6       59.19       55.84      1.39 o
   0  -6   6      106.77      110.59      2.12 o
   1  -6   6      277.97      271.64      3.98 o
   2  -6   6      135.10      135.65      2.38 o
   3  -6   6        0.52        0.39      0.35 o
  -4  -5   6      168.95      172.39      3.38 o
  -3  -5   6       75.94       69.07      1.51 o
  -2  -5   6       29.47       25.53      0.83 o
  -1  -5   6       12.97       10.45      0.60 o
   0  -5   6      251.13      248.24      3.60 o
   1  -5   6       26.47       25.61      0.83 o
   2  -5   6      116.89      117.86      2.05 o
   3  -5   6      194.59      198.80      4.77 o
   4  -5   6        0.91        0.59      0.35 o
  -5  -4   6       12.06       12.58      0.72 o
  -4  -4   6      169.11      154.87      2.58 o
  -3  -4   6       15.69       17.82      0.61 o
  -2  -4   6       33.96       30.60      0.82 o
  -1  -4   6      302.94      301.58      3.65 o
   0  -4   6        5.02        2.88      0.25 o
   1  -4   6      595.51      579.69      6.38 o
   2  -4   6       20.12       20.68      0.54 o
   3  -4   6      203.97      215.82      2.54 o
   4  -4   6       92.62       92.76      2.03 o
   5  -4   6        6.16        4.32      0.47 o
  -5  -3   6       29.32       30.42      0.89 o
  -4  -3   6       14.08       14.46      0.57 o
  -3  -3   6      418.97      410.47      3.95 o
  -2  -3   6        3.73        3.34      0.42 o
  -1  -3   6        3.41        3.06      0.30 o
   0  -3   6      206.72      207.82      2.65 o
   1  -3   6       23.04       21.32      0.52 o
   2  -3   6        5.06        6.39      0.32 o
   3  -3   6       29.06       24.72      0.49 o
   4  -3   6       69.75       78.12      1.32 o
   5  -3   6       57.36       59.89      1.17 o
  -5  -2   6        5.10        4.89      0.39 o
  -4  -2   6      179.13      168.98      2.29 o
  -3  -2   6      214.84      207.76      2.17 o
  -2  -2   6      342.12      338.70      3.26 o
  -1  -2   6      317.86      304.14      2.95 o
   0  -2   6      142.04      128.25      1.56 o
   1  -2   6      292.20      299.89      2.90 o
   2  -2   6       47.70       46.97      0.87 o
   3  -2   6      163.83      169.45      1.82 o
   4  -2   6      139.67      141.08      1.79 o
   5  -2   6      246.26      247.37      3.36 o
   6  -2   6       75.50       83.96      2.18 o
  -5  -1   6      167.87      176.85      2.58 o
  -4  -1   6       10.49       12.77      0.51 o
  -3  -1   6       55.24       51.35      0.74 o
  -2  -1   6        5.97        6.55      0.27 o
  -1  -1   6        1.57        1.04      0.26 o
   0  -1   6        0.77        0.29      0.18 o
   1  -1   6      135.21      139.51      1.39 o
   2  -1   6        0.40        0.47      0.22 o
   3  -1   6      135.96      118.61      1.09 o
   4  -1   6        3.30        1.38      0.37 o
   5  -1   6        5.47        5.47      0.34 o
   6  -1   6      243.17      250.91      4.74 o
  -5   0   6       37.08       37.44      0.90 o
  -4   0   6      175.18      176.96      2.51 o
  -3   0   6       52.55       48.46      0.66 o
  -2   0   6      117.36      130.06      1.40 o
  -1   0   6      265.71      302.25      2.85 o
   0   0   6       45.46       27.43      0.44 o
   1   0   6       12.84       16.25      0.28 o
   2   0   6     1238.91     1248.45      9.35 o
   3   0   6      351.53      356.70      2.74 o
   4   0   6      222.50      218.78      2.65 o
   5   0   6       35.10       38.93      0.79 o
   6   0   6        5.93        7.15      0.64 o
  -5   1   6       67.00       73.79      1.78 o
  -4   1   6       66.52       73.42      1.32 o
  -3   1   6       90.86       87.61      1.14 o
  -2   1   6       47.62       45.88      1.07 o
  -1   1   6        8.38        4.33      0.22 o
   0   1   6      327.46      340.62      2.95 o
   1   1   6      132.65      128.13      1.35 o
   2   1   6        0.52        0.47      0.08 o
   3   1   6      424.55      430.63      3.24 o
   4   1   6        0.31        0.14      0.13 o
   5   1   6      105.39      105.05      1.54 o
   6   1   6       95.67       95.01      2.07 o
  -5   2   6        0.14        0.39      0.21 o
  -4   2   6       26.84       30.08      0.78 o
  -3   2   6      186.35      184.59      2.29 o
  -2   2   6       37.74       34.06      0.69 o
  -1   2   6      224.98      223.65      2.41 o
   0   2   6       34.68       52.57      0.87 o
   1   2   6       35.45       45.38      0.65 o
   2   2   6      537.57      563.56      4.40 o
   3   2   6       80.44       82.50      0.81 o
   4   2   6      419.38      422.58      4.70 o
   5   2   6        5.51        4.14      0.32 o
   6   2   6       55.81       58.47      1.49 o
  -5   3   6        0.01        0.34      0.22 o
  -4   3   6        8.57       12.79      0.59 o
  -3   3   6        5.52        7.92      0.34 o
  -2   3   6      406.87      414.34      4.74 o
  -1   3   6      750.06      753.81      7.93 o
   0   3   6      239.63      225.94      2.71 o
   1   3   6       42.51       41.15      0.70 o
   2   3   6       34.50       37.32      0.71 o
   3   3   6       10.18        9.63      0.27 o
   4   3   6      208.62      200.19      2.86 o
   5   3   6        0.08        0.39      0.17 o
   6   3   6      111.98      117.08      2.56 o
  -5   4   6       47.49       57.23      1.52 o
  -4   4   6       66.13       72.22      1.71 o
  -3   4   6       11.62       12.68      0.59 o
  -2   4   6       89.34       90.22      1.32 o
  -1   4   6      200.41      207.00      2.63 o
   0   4   6        1.74        1.10      0.24 o
   1   4   6       80.21       90.99      1.26 o
   2   4   6      228.79      235.61      2.66 o
   3   4   6      326.60      331.94      3.52 o
   4   4   6       10.75       10.78      0.56 o
   5   4   6      270.27      263.34      5.77 o
   6   4   6      102.19      107.02      2.56 o
  -4   5   6       60.05       70.33      1.81 o
  -3   5   6       22.73       20.12      0.73 o
  -2   5   6      199.01      199.01      2.43 o
  -1   5   6        1.51        2.68      0.28 o
   0   5   6      501.39      486.97      7.08 o
   1   5   6       46.51       42.68      1.05 o
   2   5   6      104.70       97.96      1.42 o
   3   5   6       55.56       56.59      0.99 o
   4   5   6       80.68       78.32      1.77 o
   5   5   6        0.05        0.95      0.36 o
  -3   6   6       11.38       11.74      1.00 o
  -2   6   6        1.94        2.18      0.33 o
  -1   6   6       16.40       16.06      0.84 o
   0   6   6      142.07      135.20      2.08 o
   1   6   6        5.48        6.54      0.52 o
   2   6   6        7.85        8.66      0.48 o
   3   6   6      494.80      496.47      5.80 o
   4   6   6        0.60        0.33      0.27 o
   5   6   6       60.62       59.77      1.42 o
  -3   7   6       23.38       26.70      1.45 o
  -2   7   6      150.99      150.96      4.06 o
  -1   7   6      113.58      109.62      2.16 o
   0   7   6      111.37      118.50      2.25 o
   1   7   6      387.90      386.93      4.76 o
   2   7   6       90.16       90.43      1.66 o
   3   7   6        3.49        3.02      0.67 o
   4   7   6      143.52      141.52      3.01 o
  -1   8   6        2.05        1.80      0.38 o
   0   8   6       33.20       34.08      1.29 o
   1   8   6       14.08       15.04      0.85 o
   2   8   6       17.26       19.02      0.90 o
   3   8   6       35.71       32.79      1.69 o
  -1  -7   7       87.71       87.61      1.96 o
   0  -7   7       57.97       65.23      1.65 o
   1  -7   7        5.42        5.62      0.54 o
  -3  -6   7       60.82       56.44      1.73 o
  -2  -6   7      136.79      137.42      2.49 o
  -1  -6   7        2.64        2.26      0.45 o
   0  -6   7      174.45      176.28      2.94 o
   1  -6   7        2.54        3.08      0.39 o
   2  -6   7      139.33      142.57      2.52 o
   3  -6   7      127.68      126.30      4.06 o
  -4  -5   7      154.67      157.42      3.21 o
  -3  -5   7      149.58      157.80      3.14 o
  -2  -5   7        6.47        5.26      0.46 o
  -1  -5   7       81.91       81.47      1.69 o
   0  -5   7       97.40       93.73      2.57 o
   1  -5   7      143.66      140.29      2.39 o
   2  -5   7      253.15      247.54      3.62 o
   3  -5   7      593.93      578.71      8.42 o
   4  -5   7       98.72       98.40      2.77 o
  -4  -4   7       22.96       27.77      0.91 o
  -3  -4   7        6.02        5.51      0.40 o
  -2  -4   7      373.84      386.98      4.57 o
  -1  -4   7      208.68      209.98      3.09 o
   0  -4   7      133.10      126.96      2.13 o
   1  -4   7      159.96      156.44      2.47 o
   2  -4   7      213.80      211.39      2.55 o
   3  -4   7        2.91        2.04      0.28 o
   4  -4   7      304.21      290.09      4.76 o
   5  -4   7        7.10        6.14      0.62 o
  -5  -3   7        0.02        0.19      0.25 o
  -4  -3   7      350.04      351.46      4.78 o
  -3  -3   7      161.81      151.15      1.79 o
  -2  -3   7      619.06      616.87      5.70 o
  -1  -3   7      291.98      298.86      3.03 o
   0  -3   7      464.65      459.62      4.49 o
   1  -3   7      146.24      136.49      1.76 o
   2  -3   7       32.00       29.68      0.66 o
   3  -3   7      652.44      623.63      5.77 o
   4  -3   7      131.26      122.04      2.20 o
   5  -3   7      164.25      168.28      2.65 o
  -5  -2   7       43.21       43.08      1.07 o
  -4  -2   7       21.30       18.61      0.60 o
  -3  -2   7      114.50      121.79      1.47 o
  -2  -2   7       83.72       92.95      1.20 o
  -1  -2   7     1866.02     1870.34     17.23 o
   0  -2   7       98.09       94.02      1.29 o
   1  -2   7       56.85       58.93      0.86 o
   2  -2   7       27.07       27.60      0.64 o
   3  -2   7       99.17      106.96      1.32 o
   4  -2   7       83.08       74.71      1.32 o
   5  -2   7      305.90      273.07      3.73 o
  -5  -1   7      316.29      322.97      4.32 o
  -4  -1   7      245.63      232.33      3.24 o
  -3  -1   7      600.01      592.42      5.38 o
  -2  -1   7      140.93      144.47      1.61 o
  -1  -1   7      141.38      148.58      1.77 o
   0  -1   7     1401.92     1410.90     13.06 o
   1  -1   7       73.81       92.60      1.13 o
   2  -1   7      275.52      264.07      2.79 o
   3  -1   7      155.37      155.62      1.70 o
   4  -1   7      508.00      496.18      5.57 o
   5  -1   7       61.49       66.66      1.29 o
   6  -1   7       57.64       53.85      1.63 o
  -5   0   7       43.12       43.35      1.03 o
  -4   0   7      299.02      296.73      3.93 o
  -3   0   7      265.81      267.46      2.89 o
  -2   0   7       25.65       24.91      0.47 o
  -1   0   7      497.49      522.40      4.73 o
   0   0   7     1019.42     1096.49     10.21 o
   1   0   7      259.14      257.85      2.50 o
   2   0   7       19.54       23.41      0.49 o
   3   0   7      619.88      612.95      4.83 o
   4   0   7       42.02       39.26      0.80 o
   5   0   7      166.14      152.01      2.19 o
   6   0   7        3.34        1.55      0.31 o
  -5   1   7      487.38      481.81      6.05 o
  -4   1   7       19.29       20.57      0.66 o
  -3   1   7      586.18      567.50      6.10 o
  -2   1   7       59.64       64.34      0.94 o
  -1   1   7      409.86      428.86      3.69 o
   0   1   7        1.54        1.12      0.19 o
   1   1   7     2463.57     2552.07     21.47 o
   2   1   7      694.92      662.63      6.31 o
   3   1   7      245.08      235.98      2.04 o
   4   1   7      382.75      382.05      4.36 o
   5   1   7       14.51       17.30      0.52 o
   6   1   7       96.43       98.08      2.40 o
  -5   2   7       12.29       10.33      0.58 o
  -4   2   7      215.11      215.54      3.08 o
  -3   2   7       84.60       79.78      1.27 o
  -2   2   7      576.74      563.66      6.10 o
  -1   2   7       16.68       17.55      0.49 o
   0   2   7      703.42      749.59      7.85 o
   1   2   7       10.86        6.24      0.26 o
   2   2   7      183.73      189.51      2.09 o
   3   2   7      335.54      335.44      2.79 o
   4   2   7       99.39       95.97      1.43 o
   5   2   7      148.37      150.31      3.22 o
   6   2   7       39.43       34.93      1.14 o
  -5   3   7       13.21       11.96      0.75 o
  -4   3   7      296.29      281.89      3.90 o
  -3   3   7       21.59       22.43      0.62 o
  -2   3   7      840.35      817.32      8.66 o
  -1   3   7      738.94      721.60      7.67 o
   0   3   7       58.46       63.17      1.21 o
   1   3   7      486.90      501.20      4.98 o
   2   3   7       66.99       78.87      1.87 o
   3   3   7      546.29      541.34      5.41 o
   4   3   7       78.56       76.39      1.56 o
   5   3   7       81.02       81.63      1.66 o
   6   3   7      227.90      231.16      4.50 o
  -4   4   7        5.98        8.20      0.93 o
  -3   4   7      402.03      386.27      4.51 o
  -2   4   7      186.15      187.14      2.50 o
  -1   4   7      655.61      629.01      6.86 o
   0   4   7      191.31      186.42      2.24 o
   1   4   7       24.92       22.88      0.65 o
   2   4   7      107.28      100.34      1.40 o
   3   4   7        0.55        0.42      0.12 o
   4   4   7      273.66      277.57      4.37 o
   5   4   7        0.02        0.31      0.20 o
  -4   5   7       97.15       94.45      2.73 o
  -3   5   7        0.04        0.16      0.23 o
  -2   5   7      126.39      126.00      1.95 o
  -1   5   7       10.70        8.97      0.66 o
   0   5   7      460.97      442.25      6.57 o
   1   5   7       10.40       10.52      0.57 o
   2   5   7      352.64      351.18      4.24 o
   3   5   7       92.70       87.82      1.34 o
   4   5   7      288.98      280.25      6.94 o
   5   5   7        0.03        0.07      0.23 o
  -3   6   7      177.49      184.05      4.36 o
  -2   6   7        1.05        0.59      0.23 o
  -1   6   7      220.14      214.21      2.96 o
   0   6   7      382.51      381.90      5.99 o
   1   6   7       39.02       36.13      1.20 o
   2   6   7      251.58      246.55      4.61 o
   3   6   7       98.06       96.19      2.15 o
   4   6   7      212.21      215.37      4.77 o
  -2   7   7       39.09       43.73      1.27 o
  -1   7   7       39.58       36.75      1.16 o
   0   7   7       78.57       74.57      1.52 o
   1   7   7      174.10      174.10      2.62 o
   2   7   7      187.05      184.66      2.71 o
   3   7   7        0.61        1.22      0.36 o
   4   7   7       97.86       96.45      3.29 o
  -1   8   7       83.39       88.44      2.02 o
   0   8   7      200.35      190.17      3.28 o
   1   8   7       35.24       32.83      1.14 o
   2   8   7       59.03       58.52      1.68 o
  -2  -6   8        4.58        4.69      0.58 o
  -1  -6   8      164.74      172.34      2.95 o
   0  -6   8       60.46       58.18      1.51 o
   1  -6   8      229.22      228.04      3.60 o
   2  -6   8       22.72       22.43      0.92 o
  -3  -5   8      134.25      121.71      2.67 o
  -2  -5   8        1.22        2.41      0.35 o
  -1  -5   8       21.92       21.38      0.96 o
   0  -5   8        9.67       10.18      0.66 o
   1  -5   8       58.85       56.49      1.88 o
   2  -5   8      276.37      278.89      4.01 o
   3  -5   8        2.13        2.56      0.73 o
  -4  -4   8       46.62       50.52      2.19 o
  -3  -4   8        1.04        1.49      0.32 o
  -2  -4   8      178.88      177.21      3.32 o
  -1  -4   8       65.08       66.04      1.48 o
   0  -4   8      515.94      523.38      6.66 o
   1  -4   8       35.32       37.21      1.01 o
   2  -4   8      241.91      237.46      3.09 o
   3  -4   8      115.39      127.64      2.53 o
   4  -4   8        0.31       -0.23      0.23 o
  -4  -3   8       52.13       53.53      1.31 o
  -3  -3   8       34.15       34.38      0.85 o
  -2  -3   8      156.30      155.89      2.02 o
  -1  -3   8      238.71      232.13      2.72 o
   0  -3   8        0.47        0.52      0.18 o
   1  -3   8       23.71       25.12      0.69 o
   2  -3   8      282.04      282.53      3.45 o
   3  -3   8      144.96      142.25      1.90 o
   4  -3   8       12.38       14.26      0.81 o
   5  -3   8       26.44       29.90      1.09 o
  -5  -2   8       62.87       59.55      1.54 o
  -4  -2   8       91.45       89.18      1.71 o
  -3  -2   8       28.07       27.80      0.69 o
  -2  -2   8      386.55      378.16      3.76 o
  -1  -2   8      208.72      206.81      2.42 o
   0  -2   8     1243.39     1217.95     10.63 o
   1  -2   8        0.12        0.25      0.13 o
   2  -2   8       96.32       97.16      1.36 o
   3  -2   8        0.78        0.41      0.17 o
   4  -2   8       92.50       98.38      1.76 o
   5  -2   8       15.25       16.02      0.65 o
  -5  -1   8        2.39        2.05      0.36 o
  -4  -1   8      212.54      205.66      2.75 o
  -3  -1   8        3.43        3.61      0.23 o
  -2  -1   8       49.52       49.00      0.80 o
  -1  -1   8       51.38       44.16      0.80 o
   0  -1   8       59.52       60.91      0.96 o
   1  -1   8       29.65       27.90      0.50 o
   2  -1   8      478.25      450.73      4.53 o
   3  -1   8      375.58      377.96      3.65 o
   4  -1   8       30.44       26.13      0.76 o
   5  -1   8       34.61       35.87      0.96 o
  -5   0   8       90.64       90.53      1.71 o
  -4   0   8       82.40       78.72      1.51 o
  -3   0   8       21.82       24.30      0.56 o
  -2   0   8      647.77      636.08      5.77 o
  -1   0   8      437.17      416.86      4.24 o
   0   0   8        3.85        5.75      0.30 o
   1   0   8      933.48      927.68      8.12 o
   2   0   8      184.62      184.83      2.17 o
   3   0   8       55.33       55.02      0.81 o
   4   0   8      301.15      308.12      3.99 o
   5   0   8       10.96       11.04      0.51 o
   6   0   8       52.84       50.78      1.56 o
  -5   1   8       91.25       94.01      1.76 o
  -4   1   8      327.64      320.49      4.29 o
  -3   1   8        3.93        4.46      0.30 o
  -2   1   8       16.79       16.18      0.43 o
  -1   1   8       83.41       80.82      1.03 o
   0   1   8       46.17       43.97      0.84 o
   1   1   8       74.08       77.73      1.01 o
   2   1   8        1.56        2.28      0.20 o
   3   1   8      995.27      999.16      8.81 o
   4   1   8       39.86       38.19      1.68 o
   5   1   8       48.05       54.04      1.37 o
   6   1   8       32.93       29.45      1.66 o
  -5   2   8        1.47        1.42      0.33 o
  -4   2   8       69.04       66.02      1.38 o
  -3   2   8       86.11       82.82      2.08 o
  -2   2   8      180.79      176.91      2.32 o
  -1   2   8     1240.82     1205.61     11.34 o
   0   2   8      176.63      163.24      3.46 o
   1   2   8      365.72      381.05      6.17 o
   2   2   8        7.91        8.49      0.34 o
   3   2   8      202.20      203.01      2.13 o
   4   2   8      197.36      204.08      2.82 o
   5   2   8       86.57       86.00      2.12 o
   6   2   8      100.52      100.14      2.39 o
  -4   3   8        1.39        1.62      0.32 o
  -3   3   8      278.82      278.81      3.80 o
  -2   3   8       27.19       29.61      0.73 o
  -1   3   8       38.05       34.43      0.83 o
   0   3   8     1052.64     1030.91      9.82 o
   1   3   8       87.90       91.26      1.26 o
   2   3   8       37.80       37.00      0.77 o
   3   3   8      159.27      165.35      2.01 o
   4   3   8      145.64      144.95      2.58 o
   5   3   8       32.81       35.10      1.65 o
   6   3   8       33.42       35.18      1.28 o
  -4   4   8       31.13       31.89      1.36 o
  -3   4   8       46.77       42.91      1.24 o
  -2   4   8        0.62        0.35      0.18 o
  -1   4   8      624.00      620.51      8.82 o
   0   4   8      579.34      566.31      7.29 o
   1   4   8      210.56      208.52      2.69 o
   2   4   8        5.68        5.33      0.36 o
   3   4   8       15.76       15.23      0.48 o
   4   4   8        0.01        0.28      0.55 o
   5   4   8      389.96      385.78      5.84 o
  -4   5   8       56.85       58.63      2.11 o
  -3   5   8      277.47      285.13      5.92 o
  -2   5   8        1.68        2.29      0.32 o
  -1   5   8       68.62       68.61      1.73 o
   0   5   8      267.43      273.74      4.77 o
   1   5   8      363.02      358.90      5.54 o
   2   5   8      211.20      212.75      2.91 o
   3   5   8       22.02       20.00      0.63 o
   4   5   8      113.86      119.67      3.01 o
   5   5   8       10.90       10.78      0.90 o
  -3   6   8        2.56        2.60      0.54 o
  -2   6   8       30.75       31.68      0.96 o
  -1   6   8       76.62       81.03      1.74 o
   0   6   8      180.34      189.13      3.50 o
   1   6   8       30.84       30.73      1.11 o
   2   6   8      359.98      346.46      4.84 o
   3   6   8       47.35       48.98      5.38 o
   4   6   8       20.30       20.56      1.66 o
  -2   7   8       68.90       68.37      1.94 o
  -1   7   8       72.33       81.70      1.65 o
   0   7   8        1.58        1.45      0.29 o
   1   7   8      556.97      557.76      7.94 o
   2   7   8       52.59       52.31      1.89 o
   3   7   8      360.37      358.07      7.27 o
   0   8   8      108.31      114.07      2.36 o
   1   8   8        9.41       11.71      0.84 o
   2   8   8      127.87      129.96      2.58 o
  -1  -6   9        3.24        3.20      0.49 o
   0  -6   9      138.12      141.31      2.63 o
   1  -6   9       35.24       34.84      1.46 o
   2  -6   9      102.61       98.85      2.94 o
  -3  -5   9       27.21       30.39      1.24 o
  -2  -5   9       58.39       58.83      1.45 o
  -1  -5   9      288.48      293.21      4.28 o
   0  -5   9      212.79      207.47      3.30 o
   1  -5   9       34.91       35.76      1.09 o
   2  -5   9       65.08       65.71      1.51 o
   3  -5   9      517.18      504.30     20.51 o
  -3  -4   9       87.37       89.44      2.15 o
  -2  -4   9       31.08       36.72      1.05 o
  -1  -4   9      143.84      142.86      2.43 o
   0  -4   9      112.38      115.30      2.10 o
   1  -4   9      388.12      373.63      5.04 o
   2  -4   9       12.11       10.77      0.62 o
   3  -4   9      136.14      132.20      2.67 o
   4  -4   9       95.77       94.96      2.73 o
  -4  -3   9      150.08      149.29      2.99 o
  -3  -3   9      308.08      291.60      4.12 o
  -2  -3   9      145.06      146.83      2.40 o
  -1  -3   9       68.84       63.18      1.54 o
   0  -3   9      950.35      914.31     10.86 o
   1  -3   9       55.86       58.04      1.29 o
   2  -3   9      376.28      370.92      4.88 o
   3  -3   9      132.09      126.43      1.98 o
   4  -3   9      262.21      241.64      4.17 o
  -4  -2   9      358.14      351.59      4.83 o
  -3  -2   9        0.13        0.18      0.14 o
  -2  -2   9      205.55      205.19      2.46 o
  -1  -2   9      624.64      623.64      6.83 o
   0  -2   9       63.28       64.05      1.63 o
   1  -2   9     1266.65     1207.40     12.51 o
   2  -2   9       20.88       21.58      0.65 o
   3  -2   9       28.68       28.51      0.68 o
   4  -2   9       24.64       23.50      0.78 o
   5  -2   9       16.69       15.00      0.87 o
  -4  -1   9        1.02        1.37      0.42 o
  -3  -1   9      836.70      821.18      8.81 o
  -2  -1   9       28.42       27.77      0.61 o
  -1  -1   9      546.86      566.93      5.69 o
   0  -1   9      122.55      118.20      1.47 o
   1  -1   9      106.19      105.02      1.74 o
   2  -1   9      994.85      943.34      9.02 o
   3  -1   9      150.48      148.12      1.74 o
   4  -1   9      267.96      255.29      4.08 o
   5  -1   9       11.69        6.12      0.46 o
  -5   0   9      104.87      104.18      2.22 o
  -4   0   9      705.77      713.51     10.74 o
  -3   0   9        3.64        4.69      0.31 o
  -2   0   9      558.96      557.69      5.18 o
  -1   0   9      115.52      104.97      1.44 o
   0   0   9      345.76      365.74      3.55 o
   1   0   9      125.46      114.39      1.39 o
   2   0   9     1374.93     1317.22     12.31 o
   3   0   9       25.03       25.46      0.54 o
   4   0   9       46.43       41.92      0.99 o
   5   0   9       27.06       28.25      0.85 o
  -5   1   9       27.36       27.69      1.24 o
  -4   1   9      289.74      294.95      4.69 o
  -3   1   9      589.81      577.78      6.39 o
  -2   1   9      473.31      474.74      4.85 o
  -1   1   9       44.77       44.01      0.81 o
   0   1   9      327.75      364.45      3.52 o
   1   1   9       71.25       74.85      1.02 o
   2   1   9       68.71       67.56      1.04 o
   3   1   9     1912.66     1872.15     16.19 o
   4   1   9       46.91       47.49      1.04 o
   5   1   9      101.68       97.68      1.69 o
  -4   2   9        6.58        6.99      0.64 o
  -3   2   9      208.66      213.99      3.76 o
  -2   2   9      456.26      450.32      5.11 o
  -1   2   9      472.60      472.80      4.79 o
   0   2   9      453.93      436.87      4.15 o
   1   2   9       44.52       55.31      0.85 o
   2   2   9      969.86      947.23      9.00 o
   3   2   9      234.47      239.26      2.50 o
   4   2   9       78.40       74.67      1.41 o
   5   2   9       29.78       32.62      0.84 o
  -4   3   9       83.91       86.14      2.14 o
  -3   3   9       65.62       69.12      1.48 o
  -2   3   9     1083.02     1062.44     12.47 o
  -1   3   9      151.60      152.92      2.37 o
   0   3   9      486.07      486.34      6.10 o
   1   3   9       59.81       52.34      1.01 o
   2   3   9       12.33       10.98      0.47 o
   3   3   9      558.81      570.91      5.80 o
   4   3   9      469.24      475.04      6.93 o
   5   3   9       79.02       77.25      2.47 o
  -4   4   9       96.73      102.75      3.33 o
  -3   4   9       36.33       34.67      1.57 o
  -2   4   9        0.57        0.20      0.20 o
  -1   4   9     1351.83     1265.23     17.01 o
   0   4   9        3.70        4.08      0.49 o
   1   4   9      317.64      310.96      4.22 o
   2   4   9      297.33      283.28      3.89 o
   3   4   9      220.75      222.48      3.18 o
   4   4   9       11.95       12.83      0.75 o
   5   4   9       24.41       22.39      0.88 o
  -3   5   9      130.73      139.32      6.36 o
  -2   5   9      136.31      135.14      3.06 o
  -1   5   9      406.75      388.45      7.71 o
   0   5   9        2.47        3.13      0.51 o
   1   5   9       33.92       33.61      1.13 o
   2   5   9       49.35       49.53      1.41 o
   3   5   9       78.40       77.91      1.86 o
   4   5   9      373.25      385.02      7.44 o
   5   5   9       25.93       26.57      1.28 o
  -3   6   9       18.48       17.76      1.62 o
  -2   6   9        1.37        0.65      0.24 o
  -1   6   9      255.87      269.09      4.83 o
   0   6   9      278.47      268.17      7.05 o
   1   6   9       50.40       49.17      1.49 o
   2   6   9       62.55       61.15      1.99 o
   3   6   9      353.51      343.82      6.71 o
   4   6   9        0.28        0.39      0.49 o
  -1   7   9       75.33       70.67      1.54 o
   0   7   9       68.85       62.68      1.60 o
   1   7   9       26.89       26.85      1.13 o
   2   7   9        7.78        7.91      0.70 o
   3   7   9       29.63       33.58      2.25 o
  -2  -5  10       83.72       86.86      2.57 o
  -1  -5  10      184.76      188.14      3.49 o
   0  -5  10      121.69      120.12      2.31 o
   1  -5  10        1.53        1.55      0.41 o
   2  -5  10        0.24        0.21      0.25 o
  -3  -4  10       69.49       74.03      1.98 o
  -2  -4  10       85.60       83.35      1.76 o
  -1  -4  10      150.24      151.13      2.80 o
   0  -4  10        9.58        9.74      0.64 o
   1  -4  10        2.74        2.83      0.36 o
   2  -4  10      102.60      108.57      2.05 o
   3  -4  10       29.76       34.01      1.56 o
  -3  -3  10        8.46        8.57      0.70 o
  -2  -3  10        6.27        6.29      0.52 o
  -1  -3  10      245.80      239.23      3.53 o
   0  -3  10      305.56      303.46      4.26 o
   1  -3  10        6.87        7.26      0.51 o
   2  -3  10      130.75      129.22      2.21 o
   3  -3  10       83.76       85.58      1.95 o
   4  -3  10        5.00        5.81      0.72 o
  -4  -2  10       84.66       84.19      2.03 o
  -3  -2  10        0.03       -0.16      0.17 o
  -2  -2  10       13.68       13.96      0.58 o
  -1  -2  10      558.27      556.90      6.96 o
   0  -2  10        0.77        0.38      0.19 o
   1  -2  10        3.36        4.16      0.38 o
   2  -2  10      231.84      232.78      3.45 o
   3  -2  10        2.18        1.82      0.30 o
   4  -2  10       22.47       24.03      0.96 o
   5  -2  10       25.10       30.87      1.15 o
  -4  -1  10        0.98        1.06      0.32 o
  -3  -1  10       34.89       36.45      0.87 o
  -2  -1  10      101.71      104.03      1.50 o
  -1  -1  10      107.84      101.82      1.95 o
   0  -1  10      286.81      278.52      3.84 o
   1  -1  10        3.95        2.52      0.33 o
   2  -1  10      140.31      129.24      2.05 o
   3  -1  10      295.68      295.35      3.56 o
   4  -1  10        0.64        1.33      0.32 o
   5  -1  10       34.90       34.93      1.15 o
  -4   0  10      347.47      345.77      5.44 o
  -3   0  10       14.96       15.19      0.65 o
  -2   0  10       26.66       25.16      0.62 o
  -1   0  10      197.56      191.86      3.36 o
   0   0  10       34.94       38.87      0.95 o
   1   0  10       37.74       35.00      0.81 o
   2   0  10        0.07        0.44      0.15 o
   3   0  10      219.73      226.80      2.60 o
   4   0  10       34.90       35.60      1.05 o
   5   0  10        2.77        2.73      0.33 o
  -4   1  10        8.05        7.97      0.66 o
  -3   1  10       37.90       37.51      0.97 o
  -2   1  10      481.34      476.31      5.37 o
  -1   1  10       29.07       26.29      0.97 o
   0   1  10       62.83       59.63      1.12 o
   1   1  10        6.46        5.72      0.33 o
   2   1  10       29.96       31.17      0.68 o
   3   1  10      206.21      202.88      2.35 o
   4   1  10      313.39      307.38      4.15 o
   5   1  10      208.79      214.37      3.11 o
  -4   2  10      101.00      105.74      2.84 o
  -3   2  10        4.56        4.79      0.43 o
  -2   2  10       12.08       11.94      0.88 o
  -1   2  10      148.39      145.59      1.98 o
   0   2  10      116.63      125.86      2.05 o
   1   2  10       98.03       88.38      1.43 o
   2   2  10      118.47      115.36      2.14 o
   3   2  10       90.73       88.47      1.28 o
   4   2  10        4.40        4.25      0.37 o
   5   2  10       60.02       58.50      1.26 o
  -4   3  10        0.41        1.95      1.37 o
  -3   3  10       71.80       77.19      2.45 o
  -2   3  10        1.59        1.55      0.32 o
  -1   3  10      502.15      484.98      7.14 o
   0   3  10       97.62       90.50      1.94 o
   1   3  10       33.89       34.09      1.10 o
   2   3  10      619.13      605.43      7.45 o
   3   3  10       27.74       28.88      0.80 o
   4   3  10      332.93      333.28      5.20 o
   5   3  10        1.52        1.30      0.61 o
  -3   4  10        0.20        0.18      0.54 o
  -2   4  10       53.72       54.86      1.52 o
  -1   4  10        5.63        5.32      0.70 o
   0   4  10      492.33      483.65      7.18 o
   1   4  10       89.31       78.98      1.81 o
   2   4  10      262.48      256.10      4.16 o
   3   4  10        1.58        1.79      0.32 o
   4   4  10        0.52        1.13      0.35 o
   5   4  10        9.69       10.83      0.93 o
  -3   5  10      154.29      177.60      4.29 o
  -2   5  10      153.92      150.79      4.74 o
  -1   5  10      185.68      188.22      3.52 o
   0   5  10       37.08       36.41      1.22 o
   1   5  10      161.14      152.09      2.96 o
   2   5  10      158.22      160.55      2.99 o
   3   5  10      312.77      314.30      6.80 o
   4   5  10      166.50      176.11      5.78 o
  -2   6  10      293.15      293.25      4.40 o
  -1   6  10       23.46       24.08      1.07 o
   0   6  10       91.11       93.86      3.51 o
   1   6  10       54.78       56.17      1.64 o
   2   6  10      164.44      161.23      3.13 o
   3   6  10      135.82      136.66      4.99 o
   4   6  10       62.41       63.14      3.13 o
  -1   7  10        0.94        1.78      0.35 o
   0   7  10       72.93       70.56      1.92 o
   1   7  10        4.61        5.61      1.16 o
   2   7  10       39.50       36.91      1.98 o
   3   7  10      315.64      301.13      9.20 o
  -1  -5  11       37.70       38.23      1.22 o
   0  -5  11      301.63      302.61      4.54 o
   1  -5  11       32.05       31.96      1.10 o
  -2  -4  11       80.51       82.87      2.09 o
  -1  -4  11       37.15       38.71      1.71 o
   0  -4  11        6.45        6.61      0.55 o
   1  -4  11       57.81       52.04      1.61 o
   2  -4  11        1.14        1.05      0.28 o
   3  -4  11      255.34      263.74      5.78 o
  -3  -3  11       11.95       14.44      1.51 o
  -2  -3  11       32.54       34.23      1.04 o
  -1  -3  11      392.00      388.54      5.27 o
   0  -3  11      149.29      149.22      2.56 o
   1  -3  11      401.65      386.34      5.36 o
   2  -3  11      188.81      191.51      3.03 o
   3  -3  11      157.92      153.79      3.81 o
   4  -3  11       10.06       11.10      1.00 o
  -3  -2  11       15.74       15.84      0.94 o
  -2  -2  11      161.77      161.09      2.34 o
  -1  -2  11      105.93      106.54      1.98 o
   0  -2  11      154.54      155.29      2.57 o
   1  -2  11      267.28      255.98      3.69 o
   2  -2  11       71.15       65.86      1.44 o
   3  -2  11      199.94      198.83      3.51 o
   4  -2  11       41.73       44.84      1.73 o
  -4  -1  11       47.01       46.47      1.65 o
  -3  -1  11       18.72       20.63      1.21 o
  -2  -1  11        2.71        3.24      0.31 o
  -1  -1  11      515.05      486.07      7.97 o
   0  -1  11      153.42      147.74      2.41 o
   1  -1  11      519.15      508.50      8.56 o
   2  -1  11        0.00       -0.14      0.14 o
   3  -1  11      274.05      268.93      4.00 o
   4  -1  11        5.18        4.95      0.59 o
   5  -1  11       27.01       26.11      1.47 o
  -4   0  11        0.12        0.39      0.35 o
  -3   0  11      360.22      365.90      5.80 o
  -2   0  11      318.81      305.56      3.72 o
  -1   0  11      146.44      142.79      2.34 o
   0   0  11       13.34       14.57      0.64 o
   1   0  11        1.05        0.16      0.20 o
   2   0  11      269.33      264.03      3.32 o
   3   0  11       19.03       18.01      0.58 o
   4   0  11      177.91      183.69      3.33 o
   5   0  11        5.28        4.27      0.75 o
  -4   1  11       45.69       40.41      3.92 o
  -3   1  11        0.00       -0.06      0.23 o
  -2   1  11       93.59       91.19      1.66 o
  -1   1  11      271.54      247.91      3.09 o
   0   1  11      178.89      161.65      2.95 o
   1   1  11        6.08        4.63      0.37 o
   2   1  11      361.22      367.58      4.32 o
   3   1  11       84.88       83.11      1.40 o
   4   1  11      137.61      132.96      4.29 o
   5   1  11      172.68      175.82      3.18 o
  -4   2  11      177.02      187.13      4.36 o
  -3   2  11      126.07      129.59      3.29 o
  -2   2  11        5.10        5.17      0.53 o
  -1   2  11      434.96      407.63      6.18 o
   0   2  11        0.19        0.16      0.17 o
   1   2  11       76.19       79.16      1.67 o
   2   2  11       57.70       52.94      1.11 o
   3   2  11      253.08      255.68      3.20 o
   4   2  11       22.85       25.29      0.96 o
   5   2  11        7.88        8.85      0.66 o
  -3   3  11        3.52        4.73      0.69 o
  -2   3  11        0.38        0.57      0.24 o
  -1   3  11       81.23       78.35      1.86 o
   0   3  11      361.34      339.06      5.31 o
   1   3  11       16.57       14.35      1.05 o
   2   3  11      130.04      134.43      2.56 o
   3   3  11        2.50        3.70      0.41 o
   4   3  11       46.92       46.84      1.66 o
   5   3  11        6.01        6.45      0.72 o
  -3   4  11        6.23        6.66      0.82 o
  -2   4  11      121.97      120.24      2.58 o
  -1   4  11       66.47       67.47      1.77 o
   0   4  11      267.06      252.89      4.31 o
   1   4  11      368.61      357.81      6.92 o
   2   4  11        0.03        0.11      0.20 o
   3   4  11       72.67       72.32      2.14 o
   4   4  11        9.40        8.28      0.82 o
  -2   5  11        0.99        0.84      0.33 o
  -1   5  11       30.29       29.23      1.14 o
   0   5  11       10.89        9.46      0.73 o
   1   5  11       68.02       65.37      1.73 o
   2   5  11       33.11       31.88      1.13 o
   3   5  11       17.44       17.66      1.06 o
   4   5  11        6.71        7.54      1.17 o
  -2   6  11      138.08      139.90      3.74 o
  -1   6  11       19.06       24.10      1.11 o
   0   6  11       58.29       59.49      1.77 o
   1   6  11        2.10        1.75      0.41 o
   2   6  11      241.25      240.17      4.27 o
   3   6  11        1.20        0.88      0.59 o
   0   7  11        6.69        6.06      0.70 o
   1   7  11        0.04       -0.07      0.28 o
   2   7  11        5.21        3.72      0.98 o
  -1  -4  12       36.95       37.50      1.18 o
   0  -4  12       19.52       21.06      0.98 o
   1  -4  12        1.40        1.17      0.32 o
   2  -4  12        1.87        1.47      0.40 o
  -2  -3  12        0.07        0.21      0.34 o
  -1  -3  12        0.97        1.33      0.30 o
   0  -3  12       52.59       46.86      1.27 o
   1  -3  12        4.99        5.38      0.51 o
   2  -3  12       69.97       72.24      1.70 o
   3  -3  12       34.40       38.15      1.73 o
  -3  -2  12        9.79        9.83      1.00 o
  -2  -2  12       66.51       66.20      1.34 o
  -1  -2  12       16.38       18.30      0.87 o
   0  -2  12       95.34      102.70      2.32 o
   1  -2  12       25.40       23.75      0.84 o
   2  -2  12       93.73       87.78      1.77 o
   3  -2  12       45.99       46.29      1.80 o
   4  -2  12        2.31        3.57      0.62 o
  -3  -1  12       18.13       18.07      0.95 o
  -2  -1  12       24.34       25.51      0.88 o
  -1  -1  12       18.02       22.30      0.81 o
   0  -1  12       68.41       63.86      1.44 o
   1  -1  12        0.13        0.15      0.18 o
   2  -1  12      196.76      189.02      2.93 o
   3  -1  12       20.58       23.20      0.93 o
   4  -1  12       57.66       64.76      2.15 o
  -3   0  12       16.18       18.19      1.14 o
  -2   0  12      146.65      143.87      2.13 o
  -1   0  12       20.77       22.18      0.78 o
   0   0  12       28.76       19.89      0.88 o
   1   0  12        0.68        2.36      0.30 o
   2   0  12        0.54        0.34      0.19 o
   3   0  12       99.30       95.78      2.09 o
   4   0  12       22.41       23.00      1.18 o
  -3   1  12      156.35      160.69      3.87 o
  -2   1  12       33.86       33.64      1.16 o
  -1   1  12      151.82      160.80      2.60 o
   0   1  12      107.04       88.43      1.73 o
   1   1  12        0.04        0.35      0.32 o
   2   1  12       28.90       27.99      0.89 o
   3   1  12      194.69      196.19      3.43 o
   4   1  12        0.08        0.10      0.23 o
   5   1  12       25.37       30.22      1.16 o
  -3   2  12       29.89       32.03      1.52 o
  -2   2  12       59.09       53.34      1.87 o
  -1   2  12      100.73      103.56      4.06 o
   0   2  12       29.80       23.65      0.81 o
   1   2  12       29.09       17.60      0.78 o
   2   2  12       11.11       10.15      0.60 o
   3   2  12        4.30        4.23      0.51 o
   4   2  12      105.97      103.29      2.28 o
  -3   3  12       29.29       29.45      1.49 o
  -2   3  12       29.35       28.92      1.09 o
  -1   3  12       54.49       52.12      1.50 o
   0   3  12       66.04       73.25      1.83 o
   1   3  12      304.71      287.36      5.69 o
   2   3  12       18.40       18.68      0.86 o
   3   3  12      164.03      163.28      3.74 o
   4   3  12        0.00        0.29      0.39 o
  -2   4  12        1.03        1.45      0.37 o
  -1   4  12      130.37      128.50      2.71 o
   0   4  12       34.86       34.82      1.22 o
   1   4  12        1.80        4.02      0.49 o
   2   4  12      175.66      159.06      3.03 o
   3   4  12        3.45        2.83      0.52 o
   4   4  12       12.63       11.55      1.37 o
  -2   5  12      126.92      124.17      3.35 o
  -1   5  12        0.04        0.23      0.28 o
   0   5  12       90.87       88.85      2.20 o
   1   5  12       66.03       62.29      1.73 o
   2   5  12      129.25      132.85      2.77 o
   3   5  12      127.43      125.70      4.70 o
  -1   6  12       93.90       95.74      2.56 o
   0   6  12        0.36        0.13      0.26 o
   1   6  12        3.33        2.57      0.45 o
   2   6  12        0.62        0.64      0.34 o
   3   6  12       65.71       65.98      3.33 o
  -1  -3  13       24.77       23.86      0.97 o
   0  -3  13      214.37      220.20      3.54 o
   1  -3  13       38.58       43.01      1.60 o
   2  -3  13        2.46        3.56      0.43 o
  -2  -2  13       16.76       15.67      0.84 o
  -1  -2  13      161.91      159.18      2.75 o
   0  -2  13        0.08       -0.16      0.19 o
   1  -2  13       56.73       55.32      1.40 o
   2  -2  13      171.95      178.75      2.94 o
   3  -2  13        0.42       -0.05      0.28 o
  -2  -1  13       82.31       82.37      1.54 o
  -1  -1  13       36.76       40.14      1.14 o
   0  -1  13      255.66      243.17      3.67 o
   1  -1  13        3.19        3.44      0.39 o
   2  -1  13      190.56      198.81      3.13 o
   3  -1  13       29.41       29.40      1.42 o
   4  -1  13       52.67       65.81      2.25 o
  -3   0  13       19.46       19.03      1.35 o
  -2   0  13        3.14        3.80      0.40 o
  -1   0  13      183.10      167.06      2.77 o
   0   0  13        8.13        8.19      0.57 o
   1   0  13        1.42        1.33      0.31 o
   2   0  13       10.92       10.17      0.62 o
   3   0  13      107.55      113.60      2.43 o
   4   0  13       31.10       34.67      1.52 o
  -3   1  13       22.90       22.86      1.32 o
  -2   1  13      166.92      174.26      3.33 o
  -1   1  13       60.53       64.37      2.36 o
   0   1  13       16.50       11.97      0.68 o
   1   1  13       42.27       41.70      1.13 o
   2   1  13       23.83       24.26      0.84 o
   3   1  13      226.55      240.42      4.12 o
   4   1  13      118.50      125.51      3.22 o
  -3   2  13        2.74        1.92      0.88 o
  -2   2  13       94.42       92.80      2.22 o
  -1   2  13       27.06       27.12      1.07 o
   0   2  13       66.55       62.18      1.65 o
   1   2  13        0.18        0.31      0.19 o
   2   2  13        0.02        0.43      0.21 o
   3   2  13       68.46       75.48      1.84 o
   4   2  13       13.58       15.96      1.14 o
  -2   3  13       17.51       19.43      1.42 o
  -1   3  13      130.76      134.73      2.84 o
   0   3  13       34.34       40.42      1.34 o
   1   3  13      114.88      103.33      2.69 o
   2   3  13        9.67       10.67      0.75 o
   3   3  13       84.70       84.66      3.38 o
   4   3  13        5.41        6.07      1.08 o
  -2   4  13       11.52       12.41      1.04 o
  -1   4  13       89.62       83.00      2.11 o
   0   4  13      126.03      133.27      2.84 o
   1   4  13       12.50       12.67      1.46 o
   2   4  13       46.36       42.34      1.35 o
   3   4  13       93.71       96.43      3.92 o
  -1   5  13       85.74       89.19      2.32 o
   0   5  13       52.43       61.40      2.04 o
   1   5  13       22.24       20.39      1.07 o
   2   5  13       11.31        8.09      0.84 o
   3   5  13       31.91       34.65      2.25 o
   1   6  13       41.76       44.63      1.56 o
  -1  -2  14       39.20       44.61      1.68 o
   0  -2  14      121.45      126.92      2.43 o
   1  -2  14        0.91        0.86      0.29 o
   2  -2  14      223.66      224.96      3.58 o
  -2  -1  14       28.78       30.93      2.17 o
  -1  -1  14       39.22       44.93      1.27 o
   0  -1  14       78.14       83.72      1.82 o
   1  -1  14      106.56      115.53      2.23 o
   2  -1  14        5.25        7.79      0.65 o
   3  -1  14       16.75       16.15      1.25 o
  -2   0  14        4.52        5.72      0.62 o
  -1   0  14       15.23       20.53      1.32 o
   0   0  14       15.22       15.32      0.81 o
   1   0  14       19.85       23.77      0.89 o
   2   0  14       73.10       74.88      2.01 o
   3   0  14      111.20      116.04      4.55 o
  -2   1  14      220.89      221.90      4.09 o
  -1   1  14       44.12       43.26      1.21 o
   0   1  14       35.31       42.39      1.20 o
   1   1  14       27.19       29.13      0.96 o
   2   1  14      125.85      137.81      2.45 o
   3   1  14        7.20        7.78      0.86 o
  -2   2  14      111.45      124.44      2.76 o
  -1   2  14        0.30       -0.15      0.24 o
   0   2  14        1.19        0.43      0.21 o
   1   2  14       11.73       15.09      0.80 o
   2   2  14        1.43        1.02      0.30 o
   3   2  14      175.54      179.97      4.22 o
  -1   3  14      122.70      136.31      3.10 o
   0   3  14       78.55       84.43      2.13 o
   1   3  14        2.41        4.72      0.56 o
   2   3  14      303.75      308.39      5.14 o
   3   3  14       32.73       39.84      2.35 o
  -1   4  14      147.84      168.33      4.63 o
   0   4  14       18.06       18.16      1.07 o
   1   4  14       47.23       45.25      1.50 o
   2   4  14        2.90        3.81      0.53 o
   3   4  14      103.03      116.20      4.60 o
   0   5  14        3.83        5.80      0.71 o
   1   5  14       73.66       77.85      2.11 o
   2   5  14      127.74      130.40      4.99 o
   0  -1  15       54.65       56.70      2.20 o
   1  -1  15       43.23       47.23      1.34 o
   2  -1  15      148.83      153.47      3.94 o
  -1   0  15        3.35        2.90      0.42 o
   0   0  15       88.55       89.43      1.94 o
   1   0  15        5.10        3.27      0.43 o
   2   0  15       10.52        7.84      0.61 o
  -1   1  15      232.84      233.15      5.66 o
   0   1  15       36.78       34.67      1.12 o
   1   1  15        0.47        0.97      0.28 o
   2   1  15        6.17        6.88      0.67 o
  -1   2  15       65.10       69.55      1.98 o
   0   2  15       82.68       83.42      1.86 o
   1   2  15        0.05        0.22      0.23 o
   2   2  15       37.68       32.60      1.38 o
   0   3  15      182.52      197.64      4.85 o
   1   3  15       11.21       13.10      1.25 o
   2   3  15       60.83       64.34      1.83 o
   1   4  15      138.55      137.11      3.01 o
 
